# Supplementary material for: Vacuolating Cytotoxin A Triggers Mitophagy in Helicobacter pylori-Infected Human Gastric Epithelium Cells
Source: Front Oncol. 2022 Jul 14;12:881829. doi: 10.3389/fonc.2022.881829 (PMC9329568; doi:10.3389/fonc.2022.881829)
Supplement: Supplementary file 1 [file DataSheet_1.xlsx]

## Sheet: Table S1
Supplementary Table S1: LC-MS/MS analysis of non-acid-activated group
Accession	Protein names	Gene names	MW [kDa]	Protein score	Sequence coverage (%)	# Unique Peptides	# Peptides	# PSMs
P35527	Keratin, type I cytoskeletal 9	KRT9	62.0268	4498.15	74.48	31	32	95
P13645	Keratin, type I cytoskeletal 10	KRT10	58.7917	3010.64	42.47	21	25	70
P35908	Keratin, type II cytoskeletal 2 epidermal	KRT2	65.3932	2809.37	64.32	27	34	64
P04264	Keratin, type II cytoskeletal 1	KRT1	65.999	2665.91	41.61	21	27	70
Q15233	Non-POU domain-containing octamer-binding protein	NONO	54.1973	1832.58	46.07	18	19	62
Q86YZ3	Hornerin	HRNR	282.228	1418.89	14.67	14	14	32
P02533	Keratin, type I cytoskeletal 14	KRT14	51.5294	1328.53	50.85	9	24	35
P08779	Keratin, type I cytoskeletal 16	KRT16	51.2362	1142.43	43.97	8	19	27
P14866	Heterogeneous nuclear ribonucleoprotein L	HNRNPL	64.0924	1103.97	39.39	16	16	29
P02545	Prelamin-A/C	LMNA	74.0947	1003.26	41.57	22	22	25
P13647	Keratin, type II cytoskeletal 5	KRT5	62.34	987.108	33.9	13	23	30
P27105	Stomatin	STOM	31.7107	956.193	51.39	11	11	25
P05787	Keratin, type II cytoskeletal 8	KRT8	53.6711	923.967	37.89	14	19	25
P04259	Keratin, type II cytoskeletal 6B	KRT6B	60.0303	889.866	31.91	3	20	29
P08670	Vimentin	VIM	53.6191	859.596	50.21	22	23	25
P02538	Keratin, type II cytoskeletal 6A	KRT6A	60.0083	832.151	31.74	3	20	27
P15924	Desmoplakin	DSP	331.569	816.007	9.06	24	24	25
O43143	Pre-mRNA-splicing factor ATP-dependent RNA helicase DHX15	DHX15	90.8752	813.502	22.89	15	15	23
P07900	Heat shock protein HSP 90-alpha	HSP90AA1	84.6067	765.57	27.19	8	17	20
P08238	Heat shock protein HSP 90-beta	HSP90AB1	83.2121	716.747	24.86	7	17	20
Q02413	Desmoglein-1	DSG1	113.676	715.246	15.44	13	13	16
P11387	DNA topoisomerase 1	TOP1	90.6689	665.154	24.71	19	19	26
P60709	Actin, cytoplasmic 1	ACTB	41.7097	634.774	38.67	12	12	18
Q86XP3	ATP-dependent RNA helicase DDX42	DDX42	102.912	626.254	28.04	18	18	19
P14618	Pyruvate kinase PKM	PKM	57.9	571.185	22.79	11	11	14
P23246	Splicing factor, proline- and glutamine-rich	SFPQ	76.1016	561.997	23.9	14	15	16
P11142	Heat shock cognate 71 kDa protein	HSPA8	70.8542	498.246	23.22	9	10	12
Q04695	Keratin, type I cytoskeletal 17	KRT17	48.076	495.207	24.54	3	13	16
Q8WWM7	Ataxin-2-like protein	ATXN2L	113.304	477.518	14.7	12	12	14
P06748	Nucleophosmin	NPM1	32.5548	426.278	25.85	6	6	10
P04075	Fructose-bisphosphate aldolase A	ALDOA	39.3953	394.805	43.41	9	10	10
P09651	Heterogeneous nuclear ribonucleoprotein A1	HNRNPA1	38.7231	392.641	22.58	4	7	10
P04406	Glyceraldehyde-3-phosphate dehydrogenase	GAPDH	36.0304	390.093	29.85	7	7	9
Q7Z794	Keratin, type II cytoskeletal 1b	KRT77	61.8635	385.29	6.57	1	5	10
Q9BQE3	Tubulin alpha-1C chain	TUBA1C	49.8635	384.931	20.27	8	8	9
P67809	Y-box-binding protein 1	YBX1	35.9027	381.456	34.57	4	5	6
Q7Z417	Nuclear fragile X mental retardation-interacting protein 2	NUFIP2	76.0747	374.171	17.55	9	9	9
Q8IWX8	Calcium homeostasis endoplasmic reticulum protein	CHERP	103.637	373.896	12.34	8	8	9
P51608	Methyl-CpG-binding protein 2	MECP2	52.4087	373.321	25.1	9	9	9
P05783	Keratin, type I cytoskeletal 18	KRT18	48.0285	363.499	27.21	8	9	11
O75400	Pre-mRNA-processing factor 40 homolog A	PRPF40A	108.737	356.904	9.82	7	7	7
P06733	Alpha-enolase	ENO1	47.1393	354.677	18.2	6	6	7
P21333	Filamin-A	FLNA	280.564	344.342	6.04	10	10	10
Q96AQ6	Pre-B-cell leukemia transcription factor-interacting protein 1	PBXIP1	80.5941	338.103	15.05	8	8	8
P68104	Elongation factor 1-alpha 1	EEF1A1	50.1091	325.735	12.99	4	4	8
Q75N03	E3 ubiquitin-protein ligase Hakai	CBLL1	54.484	323.663	18.53	5	5	7
P07195	L-lactate dehydrogenase B chain	LDHB	36.6151	312.701	32.04	9	10	10
Q00839	Heterogeneous nuclear ribonucleoprotein U	HNRNPU	90.528	312.44	9.94	6	6	8
P19338	Nucleolin	NCL	76.5684	312.023	14.51	10	10	10
Q8N684	Cleavage and polyadenylation specificity factor subunit 7	CPSF7	52.0183	310.03	20.81	9	9	9
P07437	Tubulin beta chain	TUBB	49.639	303.299	17.12	3	6	7
P22626	Heterogeneous nuclear ribonucleoproteins A2/B1	HNRNPA2B1	37.4067	302.223	18.98	4	5	7
Q14697	Neutral alpha-glucosidase AB	GANAB	106.807	301.775	7.31	5	5	5
P51991	Heterogeneous nuclear ribonucleoprotein A3	HNRNPA3	39.5706	300.76	17.99	3	6	9
P07355	Annexin A2	ANXA2	38.5798	295.722	25.96	7	7	8
Q9BTA9	WW domain-containing adapter protein with coiled-coil	WAC	70.6811	293.942	11.59	4	4	5
Q01518	Adenylyl cyclase-associated protein 1	CAP1	51.8687	281.046	19.37	8	8	10
Q9ULF5	Zinc transporter ZIP10	SLC39A10	94.0727	279.669	8.18	6	6	6
P21796	Voltage-dependent anion-selective channel protein 1	VDAC1	30.7536	273.444	33.22	6	7	8
O60814	Histone H2B type 1-K	H2BC12	13.8816	271.67	29.37	4	4	11
P26038	Moesin	MSN	67.7778	268.694	12.65	7	7	8
P02768	Albumin	ALB	69.3215	264.908	6.9	5	5	6
Q96QC0	Serine/threonine-protein phosphatase 1 regulatory subunit 10	PPP1R10	98.996	260.885	12.34	8	8	8
P25490	Transcriptional repressor protein YY1	YY1	44.6847	256.721	28.99	6	6	6
Q15428	Splicing factor 3A subunit 2	SF3A2	49.2243	256.572	13.36	6	6	8
P62805	Histone H4	H4C1	11.3604	253.195	40.78	4	4	6
P13639	Elongation factor 2	EEF2	95.277	250.065	7.93	7	7	7
P14625	Endoplasmin	HSP90B1	92.4113	249.131	9.84	6	7	7
P68371	Tubulin beta-4B chain	TUBB4B	49.799	247.86	17.08	3	6	6
P07737	Profilin-1	PFN1	15.0446	240.412	55.71	6	6	7
Q14151	Scaffold attachment factor B2	SAFB2	107.408	240.175	9.76	4	7	7
P30041	Peroxiredoxin-6	PRDX6	25.0192	240.157	18.3	3	3	4
P62753	40S ribosomal protein S6	RPS6	28.663	234.84	18.07	4	4	6
P23396	40S ribosomal protein S3	RPS3	26.6714	234.807	37.45	8	8	9
Q15424	Scaffold attachment factor B1	SAFB	102.58	231.842	10.38	6	9	9
P00338	L-lactate dehydrogenase A chain	LDHA	36.6654	230.972	17.77	5	6	7
P62263	40S ribosomal protein S14	RPS14	16.2625	229.361	29.8	4	4	4
P45880	Voltage-dependent anion-selective channel protein 2	VDAC2	31.5465	228.482	25.17	6	6	6
Q15366	Poly(rC)-binding protein 2	PCBP2	38.5556	226.605	12.88	2	3	4
P61204	ADP-ribosylation factor 3	ARF3	20.5877	226.36	30.39	2	4	5
P46777	60S ribosomal protein L5	RPL5	34.3407	224.664	13.13	4	4	4
Q08554	Desmocollin-1	DSC1	99.9238	220.201	3.24	2	2	4
Q9H0G5	Nuclear speckle splicing regulatory protein 1	NSRP1	66.3501	216.813	12.19	5	5	5
Q8N1N4	Keratin, type II cytoskeletal 78	KRT78	56.8305	216.034	12.69	6	6	6
O43488	Aflatoxin B1 aldehyde reductase member 2	AKR7A2	39.5637	213.527	15.88	4	4	4
P22681	E3 ubiquitin-protein ligase CBL	CBL	99.5693	213.042	8.61	6	6	6
Q13765	Nascent polypeptide-associated complex subunit alpha	NACA	23.3697	204.944	19.53	3	3	3
P63244	Receptor of activated protein C kinase 1	RACK1	35.0546	204.875	20.82	7	7	7
P61313	60S ribosomal protein L15	RPL15	24.1311	203.88	26.47	6	6	6
P62917	60S ribosomal protein L8	RPL8	28.0073	201.736	18.68	5	5	6
P14923	Junction plakoglobin	JUP	81.6927	200.954	9.66	7	7	7
P16989	Y-box-binding protein 3	YBX3	40.066	195.69	13.71	2	3	3
Q13523	Serine/threonine-protein kinase PRP4 homolog	PRPF4B	116.916	189.551	4.27	4	4	5
P33992	DNA replication licensing factor MCM5	MCM5	82.2332	187.271	6.95	4	4	4
Q06830	Peroxiredoxin-1	PRDX1	22.0963	185.292	31.66	5	6	6
O43310	CBP80/20-dependent translation initiation factor	CTIF	67.5444	183.635	8.86	4	4	4
P46781	40S ribosomal protein S9	RPS9	22.5776	182.612	26.8	7	7	7
P11021	Endoplasmic reticulum chaperone BiP	HSPA5	72.2884	179.446	6.42	2	3	3
Q58FF6	Putative heat shock protein HSP 90-beta 4	HSP90AB4P	58.2276	178.495	8.51	1	5	5
P23526	Adenosylhomocysteinase	AHCY	47.6852	176.027	10.88	4	4	4
Q13151	Heterogeneous nuclear ribonucleoprotein A0	HNRNPA0	30.8218	174.044	19.02	4	5	7
Q15365	Poly(rC)-binding protein 1	PCBP1	37.4739	171.117	12.36	2	3	4
P35579	Myosin-9	MYH9	226.392	170.645	2.86	4	4	4
P62424	60S ribosomal protein L7a	RPL7A	29.977	169.415	15.79	4	4	4
P32119	Peroxiredoxin-2	PRDX2	21.8782	169.097	27.78	4	5	5
Q8IYS1	Peptidase M20 domain-containing protein 2	PM20D2	47.746	168.177	11.7	4	4	4
P05141	ADP/ATP translocase 2	SLC25A5	32.8312	168.14	17.79	6	6	6
P30043	Flavin reductase (NADPH)	BLVRB	22.1054	168.134	11.65	2	2	3
P62750	60S ribosomal protein L23a	RPL23A	17.6841	167.688	21.79	3	3	3
P49327	Fatty acid synthase	FASN	273.254	167.359	1.79	3	3	3
Q9NXW2	DnaJ homolog subfamily B member 12	DNAJB12	41.8338	166.746	12.27	4	4	4
Q15427	Splicing factor 3B subunit 4	SF3B4	44.3571	166.201	10.38	4	4	4
P30048	Thioredoxin-dependent peroxide reductase, mitochondrial	PRDX3	27.6752	165.232	18.75	5	5	6
P50454	Serpin H1	SERPINH1	46.4112	164.715	10.29	3	3	3
P62249	40S ribosomal protein S16	RPS16	16.435	164.092	34.93	6	6	6
P61978	Heterogeneous nuclear ribonucleoprotein K	HNRNPK	50.9444	160.429	15.77	5	5	5
Q9Y277	Voltage-dependent anion-selective channel protein 3	VDAC3	30.6393	159.262	13.07	2	3	4
P10809	60 kDa heat shock protein, mitochondrial	HSPD1	61.0164	158.42	13.44	5	5	5
P11940	Polyadenylate-binding protein 1	PABPC1	70.6259	158.107	8.49	4	5	5
P51148	Ras-related protein Rab-5C	RAB5C	23.4678	157.85	21.3	4	4	4
P04843	Dolichyl-diphosphooligosaccharide--protein glycosyltransferase subunit 1	RPN1	68.5268	157.751	8.07	5	5	5
Q13126	S-methyl-5'-thioadenosine phosphorylase	MTAP	31.2158	157.746	15.9	3	3	3
P62701	40S ribosomal protein S4, X isoform	RPS4X	29.5791	155.521	15.21	5	5	5
P04439	HLA class I histocompatibility antigen, A alpha chain	HLA-A	40.8152	154.661	10.14	3	3	3
P26599	Polypyrimidine tract-binding protein 1	PTBP1	57.1856	153.866	15.63	4	4	4
Q07020	60S ribosomal protein L18	RPL18	21.6211	153.706	19.15	3	3	3
P25705	ATP synthase subunit alpha, mitochondrial	ATP5F1A	59.7136	153.288	5.06	3	3	3
P08574	Cytochrome c1, heme protein, mitochondrial	CYC1	35.399	152.077	11.38	3	3	5
P52565	Rho GDP-dissociation inhibitor 1	ARHGDIA	23.1927	151.75	13.24	2	2	3
O00299	Chloride intracellular channel protein 1	CLIC1	26.9057	150.184	17.43	3	3	3
O60563	Cyclin-T1	CCNT1	80.6345	149.851	4.82	3	3	4
P07910	Heterogeneous nuclear ribonucleoproteins C1/C2	HNRNPC	33.6495	146.818	13.73	3	4	4
P00558	Phosphoglycerate kinase 1	PGK1	44.5861	144.341	9.11	4	4	4
P61353	60S ribosomal protein L27	RPL27	15.7877	142.097	20.59	3	3	4
P09972	Fructose-bisphosphate aldolase C	ALDOC	39.4312	142.057	8.24	1	2	3
Q7L2J0	7SK snRNA methylphosphate capping enzyme	MEPCE	74.3096	140.507	6.1	3	3	4
Q9BU76	Multiple myeloma tumor-associated protein 2	MMTAG2	29.3939	140.332	15.59	3	3	3
P01040	Cystatin-A	CSTA	10.9997	140.32	30.61	2	2	2
Q9Y580	RNA-binding protein 7	RBM7	30.4847	139.644	12.41	3	3	3
P50395	Rab GDP dissociation inhibitor beta	GDI2	50.6309	138.099	10.56	4	4	4
P30101	Protein disulfide-isomerase A3	PDIA3	56.7468	136.711	6.93	3	3	3
Q96ST3	Paired amphipathic helix protein Sin3a	SIN3A	145.085	134.911	3.93	3	3	3
P15880	40S ribosomal protein S2	RPS2	31.3046	134.848	12.63	4	4	4
Q53LP3	Ankyrin repeat domain-containing protein SOWAHC	SOWAHC	55.6381	133.37	4	1	1	1
P62847	40S ribosomal protein S24	RPS24	15.4134	132.349	17.29	2	2	2
Q15459	Splicing factor 3A subunit 1	SF3A1	88.8305	130.875	5.67	4	4	4
P39060	Collagen alpha-1(XVIII) chain	COL18A1	178.077	130.806	1.54	2	2	2
Q8NAV1	Pre-mRNA-splicing factor 38A	PRPF38A	37.4534	130.519	7.05	2	2	2
Q9Y5B9	FACT complex subunit SPT16	SUPT16H	119.838	130.354	6.11	5	5	5
Q9GZP4	PITH domain-containing protein 1	PITHD1	24.1627	130.017	13.27	2	2	2
Q99700	Ataxin-2	ATXN2	140.196	129.869	1.9	2	2	2
P62826	GTP-binding nuclear protein Ran	RAN	24.4076	129.716	9.72	2	2	3
P04083	Annexin A1	ANXA1	38.69	128.084	7.8	2	2	2
P18085	ADP-ribosylation factor 4	ARF4	20.4977	128.03	21.67	1	3	4
Q02878	60S ribosomal protein L6	RPL6	32.7076	126.434	15.63	4	4	4
P36578	60S ribosomal protein L4	RPL4	47.6674	125.183	9.6	4	4	4
P18124	60S ribosomal protein L7	RPL7	29.2072	125.086	13.71	3	3	3
P67936	Tropomyosin alpha-4 chain	TPM4	28.5045	124.599	9.68	2	2	2
P62277	40S ribosomal protein S13	RPS13	17.2117	124.448	19.21	3	3	3
P40429	60S ribosomal protein L13a	RPL13A	23.5624	123.415	17.24	4	4	4
Q9P2N5	RNA-binding protein 27	RBM27	118.645	122.974	3.3	3	3	3
P04792	Heat shock protein beta-1	HSPB1	22.7685	122.152	14.15	2	2	3
P52907	F-actin-capping protein subunit alpha-1	CAPZA1	32.9023	121.538	10.84	2	2	2
Q9NS86	LanC-like protein 2	LANCL2	50.8214	121.401	5.33	2	2	2
P32929	Cystathionine gamma-lyase	CTH	44.4795	121.155	9.14	3	3	3
Q9Y6M5	Zinc transporter 1	SLC30A1	55.2641	121.111	8.88	4	4	4
P60842	Eukaryotic initiation factor 4A-I	EIF4A1	46.1246	120.728	8.13	2	3	3
P63220	40S ribosomal protein S21	RPS21	9.10557	119.68	18.07	1	1	1
Q6UWP8	Suprabasin	SBSN	60.5046	117.88	3.05	1	1	1
Q96E39	RNA binding motif protein, X-linked-like-1	RBMXL1	42.1162	117.388	8.97	3	3	3
O75821	Eukaryotic translation initiation factor 3 subunit G	EIF3G	35.5889	117.367	11.25	3	3	3
O60885	Bromodomain-containing protein 4	BRD4	152.124	117.358	3.23	4	4	4
O15027	Protein transport protein Sec16A	SEC16A	251.738	116.237	1.48	3	3	3
P61026	Ras-related protein Rab-10	RAB10	22.5266	116.112	11.5	1	2	2
P10599	Thioredoxin	TXN	11.7297	115.799	20.95	2	2	2
P81605	Dermcidin	DCD	11.2768	115.524	27.27	3	3	3
P12814	Alpha-actinin-1	ACTN1	102.993	114.166	3.03	2	2	2
Q9Y2L9	Leucine-rich repeat and calponin homology domain-containing protein 1	LRCH1	80.824	113.97	2.2	1	1	1
Q9UKM9	RNA-binding protein Raly	RALY	32.4436	113.135	11.76	4	4	4
P0DMV9	Heat shock 70 kDa protein 1B	HSPA1B	70.009	112.35	4.84	2	2	2
Q13835	Plakophilin-1	PKP1	82.8078	112.251	3.08	2	2	2
P63010	AP-2 complex subunit beta	AP2B1	104.486	112.049	5.02	3	3	3
P62266	40S ribosomal protein S23	RPS23	15.7977	111.444	23.08	3	3	3
Q92928	Putative Ras-related protein Rab-1C	RAB1C	22.003	110.666	13.43	1	2	2
P62995	Transformer-2 protein homolog beta	TRA2B	33.6456	110.443	9.72	2	3	3
P26373	60S ribosomal protein L13	RPL13	24.2465	109.798	14.22	3	3	3
P62244	40S ribosomal protein S15a	RPS15A	14.83	109.6	20	3	3	3
P55060	Exportin-2	CSE1L	110.346	109.212	2.68	2	2	2
Q9NZT1	Calmodulin-like protein 5	CALML5	15.8828	109.102	25.34	2	2	2
P47756	F-actin-capping protein subunit beta	CAPZB	31.3308	108.946	9.75	2	2	2
Q96MU7	YTH domain-containing protein 1	YTHDC1	84.6493	107.386	4.13	3	3	3
P61106	Ras-related protein Rab-14	RAB14	23.8819	106.799	13.02	2	3	3
Q15637	Splicing factor 1	SF1	68.2859	106.1	5.95	3	3	3
P46776	60S ribosomal protein L27a	RPL27A	16.551	105.465	14.19	2	2	2
P13010	X-ray repair cross-complementing protein 5	XRCC5	82.6523	104.888	4.64	2	2	2
P27635	60S ribosomal protein L10	RPL10	24.5879	104.606	8.88	2	2	2
Q96KK5	Histone H2A type 1-H	H2AC12	13.8978	103.403	21.88	2	2	3
P63104	14-3-3 protein zeta/delta	YWHAZ	27.7277	101.354	16.33	2	3	3
P14543	Nidogen-1	NID1	136.291	101.014	1.76	2	2	2
Q8NCA5	Protein FAM98A	FAM98A	55.2382	100.9	2.9	1	1	1
Q09666	Neuroblast differentiation-associated protein AHNAK	AHNAK	628.699	100.719	1.99	2	2	3
P62873	Guanine nucleotide-binding protein G(I)/G(S)/G(T) subunit beta-1	GNB1	37.353	100.669	5.88	2	2	2
P05198	Eukaryotic translation initiation factor 2 subunit 1	EIF2S1	36.0894	100.578	6.67	2	2	2
P59998	Actin-related protein 2/3 complex subunit 4	ARPC4	19.6543	99.8488	11.31	2	2	2
P39023	60S ribosomal protein L3	RPL3	46.0798	98.9992	11.41	4	4	4
Q5VWQ0	Lysine-specific demethylase 9	RSBN1	90.0155	98.0286	5.11	3	3	3
P51149	Ras-related protein Rab-7a	RAB7A	23.4748	97.3037	17.87	3	3	3
Q9NR30	Nucleolar RNA helicase 2	DDX21	87.2904	97.1792	4.34	3	3	3
Q9NX05	Constitutive coactivator of PPAR-gamma-like protein 2	FAM120C	120.511	96.7464	2.01	2	2	2
P30086	Phosphatidylethanolamine-binding protein 1	PEBP1	21.0437	96.57	10.7	1	1	1
P31946	14-3-3 protein beta/alpha	YWHAB	28.0648	96.4655	13.41	2	3	3
Q7KZF4	Staphylococcal nuclease domain-containing protein 1	SND1	101.934	95.8814	3.41	2	2	2
Q99873	Protein arginine N-methyltransferase 1	PRMT1	42.4339	95.8163	5.93	3	3	3
P05089	Arginase-1	ARG1	34.7133	95.3338	12.42	3	3	3
P25398	40S ribosomal protein S12	RPS12	14.5055	95.11	16.67	1	1	1
P11908	Ribose-phosphate pyrophosphokinase 2	PRPS2	34.747	94.6564	9.43	3	3	3
P60953	Cell division control protein 42 homolog	CDC42	21.245	94.6371	14.66	2	2	3
P37802	Transgelin-2	TAGLN2	22.3772	93.9088	10.05	2	2	2
Q13310	Polyadenylate-binding protein 4	PABPC4	70.7381	93.6779	3.57	1	2	2
Q8WUA2	Peptidyl-prolyl cis-trans isomerase-like 4	PPIL4	57.1895	92.9565	4.47	2	2	2
P23528	Cofilin-1	CFL1	18.4907	92.9017	18.67	2	2	2
P62241	40S ribosomal protein S8	RPS8	24.1902	92.8826	7.21	1	1	2
Q9C0J8	pre-mRNA 3' end processing protein WDR33	WDR33	145.799	92.5211	2.77	3	3	3
Q9Y618	Nuclear receptor corepressor 2	NCOR2	273.489	91.5629	1.11	3	3	3
Q96EV2	RNA-binding protein 33	RBM33	129.906	90.9194	1.97	2	2	2
P62899	60S ribosomal protein L31	RPL31	14.4539	90.6198	18.4	2	2	2
O43676	NADH dehydrogenase [ubiquinone] 1 beta subcomplex subunit 3	NDUFB3	11.3947	90.4559	17.35	2	2	3
P61981	14-3-3 protein gamma	YWHAG	28.2849	90.3519	8.91	1	2	2
Q15717	ELAV-like protein 1	ELAVL1	36.0692	90.34	3.99	1	1	1
P01834	Immunoglobulin kappa constant	IGKC	11.7578	89.6453	35.51	2	2	2
O00470	Homeobox protein Meis1	MEIS1	42.9885	89.6068	5.64	2	2	2
P40939	Trifunctional enzyme subunit alpha, mitochondrial	HADHA	82.9469	89.42	1.83	1	1	1
P46779	60S ribosomal protein L28	RPL28	15.7377	89.1839	18.98	3	3	3
P04040	Catalase	CAT	59.7188	88.9743	4.55	2	2	2
P34059	N-acetylgalactosamine-6-sulfatase	GALNS	57.9891	88.4038	7.47	3	3	3
P52272	Heterogeneous nuclear ribonucleoprotein M	HNRNPM	77.4643	88.27	2.19	1	1	1
Q99714	3-hydroxyacyl-CoA dehydrogenase type-2	HSD17B10	26.9061	88.07	6.51	1	1	1
P04844	Dolichyl-diphosphooligosaccharide--protein glycosyltransferase subunit 2	RPN2	69.241	88.0417	3.96	2	2	2
P62851	40S ribosomal protein S25	RPS25	13.7337	87.8558	15.2	2	2	2
P51688	N-sulphoglucosamine sulphohydrolase	SGSH	56.6595	87.8413	4.58	2	2	2
Q9BUJ2	Heterogeneous nuclear ribonucleoprotein U-like protein 1	HNRNPUL1	95.6793	87.1221	2.92	2	2	2
O96008	Mitochondrial import receptor subunit TOM40 homolog	TOMM40	37.8691	86.656	11.08	3	3	3
Q16658	Fascin	FSCN1	54.4961	86.5788	3.65	2	2	2
Q02543	60S ribosomal protein L18a	RPL18A	20.7489	86.4789	10.23	2	2	3
P23284	Peptidyl-prolyl cis-trans isomerase B	PPIB	23.7275	86.03	6.02	1	1	1
P31943	Heterogeneous nuclear ribonucleoprotein H	HNRNPH1	49.1984	86.0285	5.12	2	2	2
P32969	60S ribosomal protein L9	RPL9	21.8498	85.9865	29.17	3	3	3
Q86U42	Polyadenylate-binding protein 2	PABPN1	32.729	85.46	5.23	1	1	1
P46783	40S ribosomal protein S10	RPS10	18.8859	85.11	8.48	1	1	1
Q13595	Transformer-2 protein homolog alpha	TRA2A	32.6691	84.9174	7.45	2	2	2
P0DN76	Splicing factor U2AF 35 kDa subunit-like protein	U2AF1L5	27.8545	84.74	10.42	2	2	2
O43854	EGF-like repeat and discoidin I-like domain-containing protein 3	EDIL3	53.73	84.5449	4.58	2	2	2
P35080	Profilin-2	PFN2	15.0363	84.37	10	1	1	1
P27824	Calnexin	CANX	67.5259	84.2516	5.74	3	3	3
P00367	Glutamate dehydrogenase 1, mitochondrial	GLUD1	61.3592	83.03	2.87	1	1	1
Q9HCN8	Stromal cell-derived factor 2-like protein 1	SDF2L1	23.5837	82.96	10.86	1	1	1
P84098	60S ribosomal protein L19	RPL19	23.4512	82.66	8.67	1	1	1
P30050	60S ribosomal protein L12	RPL12	17.8075	81.9984	15.15	2	2	2
Q13347	Eukaryotic translation initiation factor 3 subunit I	EIF3I	36.4786	81.9296	6.77	2	2	2
P55072	Transitional endoplasmic reticulum ATPase	VCP	89.2657	81.1739	3.72	2	2	2
P26639	Threonine--tRNA ligase 1, cytoplasmic	TARS1	83.3819	81.0005	3.32	2	2	2
P61803	Dolichyl-diphosphooligosaccharide--protein glycosyltransferase subunit DAD1	DAD1	12.4886	80.8188	19.47	2	2	2
Q15363	Transmembrane emp24 domain-containing protein 2	TMED2	22.7464	80.6769	12.44	2	2	2
P17844	Probable ATP-dependent RNA helicase DDX5	DDX5	69.1047	78.8913	3.75	2	2	2
P84103	Serine/arginine-rich splicing factor 3	SRSF3	19.3179	78.4133	21.34	2	3	3
P83731	60S ribosomal protein L24	RPL24	17.7679	78.32	8.28	1	1	1
P17987	T-complex protein 1 subunit alpha	TCP1	60.3056	78.2608	3.78	2	2	2
Q9HCK8	Chromodomain-helicase-DNA-binding protein 8	CHD8	290.338	77.6815	1.2	2	2	2
P53634	Dipeptidyl peptidase 1	CTSC	51.8203	77.1587	4.1	2	2	2
Q16629	Serine/arginine-rich splicing factor 7	SRSF7	27.35	77.0978	10.92	1	2	2
P27348	14-3-3 protein theta	YWHAQ	27.7468	76.5719	8.16	1	2	2
Q03252	Lamin-B2	LMNB2	69.9057	76.57	2.26	1	1	1
Q15800	Methylsterol monooxygenase 1	MSMO1	35.1926	76.3993	8.53	2	2	2
P07602	Prosaposin	PSAP	58.0739	75.1743	4.2	2	2	2
P20290	Transcription factor BTF3	BTF3	22.1544	75.0504	15.05	2	2	2
Q9NRG9	Aladin	AAAS	59.5363	74.6107	4.4	2	2	2
A6NKD9	Coiled-coil domain-containing protein 85C	CCDC85C	45.182	74.5	2.86	1	1	1
Q5D862	Filaggrin-2	FLG2	247.928	74.29	0.5	1	1	1
P62829	60S ribosomal protein L23	RPL23	14.8561	74.14	10.71	1	1	1
Q15517	Corneodesmosin	CDSN	51.4902	73.6737	7.94	2	2	2
Q8NEW0	Zinc transporter 7	SLC30A7	41.5993	73.555	5.59	2	2	2
Q8NE71	ATP-binding cassette sub-family F member 1	ABCF1	95.8665	73.4833	3.08	2	2	2
P61513	60S ribosomal protein L37a	RPL37A	10.2685	72.81	19.57	1	1	1
P35268	60S ribosomal protein L22	RPL22	14.7778	72.55	10.16	1	1	1
O75083	WD repeat-containing protein 1	WDR1	66.1519	72.474	4.29	2	2	2
Q01650	Large neutral amino acids transporter small subunit 1	SLC7A5	54.9743	71.51	3.16	1	1	1
P62841	40S ribosomal protein S15	RPS15	17.0292	71.4882	21.38	2	2	2
Q13485	Mothers against decapentaplegic homolog 4	SMAD4	60.4009	71.4778	4.35	3	3	3
Q9NS69	Mitochondrial import receptor subunit TOM22 homolog	TOMM22	15.5118	71.29	8.45	1	1	1
P47914	60S ribosomal protein L29	RPL29	17.7411	71.17	9.43	1	1	1
P28799	Progranulin	GRN	63.4998	70.8112	3.37	2	2	2
Q12905	Interleukin enhancer-binding factor 2	ILF2	43.0352	70.66	3.59	1	1	1
P38919	Eukaryotic initiation factor 4A-III	EIF4A3	46.8412	70.1654	5.35	1	2	2
Q12906	Interleukin enhancer-binding factor 3	ILF3	95.2791	70.15	1.45	1	1	1
P60866	40S ribosomal protein S20	RPS20	13.3643	69.4047	19.33	2	2	2
P16615	Sarcoplasmic/endoplasmic reticulum calcium ATPase 2	ATP2A2	114.683	69.0453	2.69	2	2	2
Q13627	Dual specificity tyrosine-phosphorylation-regulated kinase 1A	DYRK1A	85.53	68.8845	4.33	3	3	3
O14770	Homeobox protein Meis2	MEIS2	51.7568	68.8	2.1	1	1	1
P60900	Proteasome subunit alpha type-6	PSMA6	27.3818	68.74	5.28	1	1	1
P04004	Vitronectin	VTN	54.2712	67.86	1.88	1	1	1
Q13200	26S proteasome non-ATPase regulatory subunit 2	PSMD2	100.136	67.48	1.32	1	1	1
P29692	Elongation factor 1-delta	EEF1D	31.1028	67.29	4.27	1	1	1
P13637	Sodium/potassium-transporting ATPase subunit alpha-3	ATP1A3	111.677	66.76	1.48	1	1	1
Q15436	Protein transport protein Sec23A	SEC23A	86.1053	66.54	1.7	1	1	1
P15531	Nucleoside diphosphate kinase A	NME1	17.1377	66.0633	19.08	2	2	2
P62280	40S ribosomal protein S11	RPS11	18.419	65.8628	10.13	2	2	2
P62913	60S ribosomal protein L11	RPL11	20.2396	65.7088	9.55	2	2	2
P49207	60S ribosomal protein L34	RPL34	13.2845	65.59	7.69	1	1	1
O75436	Vacuolar protein sorting-associated protein 26A	VPS26A	38.1457	65.43	5.5	1	1	1
P49458	Signal recognition particle 9 kDa protein	SRP9	10.1051	64.9037	22.09	2	2	2
P60660	Myosin light polypeptide 6	MYL6	16.9191	64.7449	17.22	2	2	2
P08621	U1 small nuclear ribonucleoprotein 70 kDa	SNRNP70	51.5258	64.3714	4.12	2	2	2
P09874	Poly [ADP-ribose] polymerase 1	PARP1	113.012	64.13	1.48	1	1	1
O76031	ATP-dependent Clp protease ATP-binding subunit clpX-like, mitochondrial	CLPX	69.1807	64.06	2.05	1	1	1
Q63HR2	Tensin-2	TNS2	152.485	64	0.92	1	1	1
Q14103	Heterogeneous nuclear ribonucleoprotein D0	HNRNPD	38.4103	63.95	3.94	1	1	1
P53396	ATP-citrate synthase	ACLY	120.762	63.873	1.73	2	2	2
P62861	40S ribosomal protein S30	FAU	6.64382	63.86	16.95	1	1	1
Q00610	Clathrin heavy chain 1	CLTC	191.493	63.6399	1.49	2	2	2
P63241	Eukaryotic translation initiation factor 5A-1	EIF5A	16.8214	63.6188	10.39	2	2	2
P14868	Aspartate--tRNA ligase, cytoplasmic	DARS1	57.1	63.4053	4.19	2	2	2
Q9NSY1	BMP-2-inducible protein kinase	BMP2K	129.091	63.34	0.78	1	1	1
P46977	Dolichyl-diphosphooligosaccharide--protein glycosyltransferase subunit STT3A	STT3A	80.4768	62.82	1.28	1	1	1
Q92504	Zinc transporter SLC39A7	SLC39A7	50.0873	62.7566	2.99	2	2	2
P08559	Pyruvate dehydrogenase E1 component subunit alpha, somatic form, mitochondrial	PDHA1	43.2676	62.73	3.33	1	1	1
P04080	Cystatin-B	CSTB	11.1326	62.55	12.24	1	1	1
P20618	Proteasome subunit beta type-1	PSMB1	26.4724	61.88	5.81	1	1	1
P55884	Eukaryotic translation initiation factor 3 subunit B	EIF3B	92.4238	61.88	1.72	1	1	1
Q12792	Twinfilin-1	TWF1	40.2577	61.44	3.71	1	1	1
Q08211	ATP-dependent RNA helicase A	DHX9	140.869	61.38	0.79	1	1	1
Q9HB71	Calcyclin-binding protein	CACYBP	26.1936	61.29	4.82	1	1	1
P54259	Atrophin-1	ATN1	125.338	61.0764	1.51	2	2	2
P08865	40S ribosomal protein SA	RPSA	32.8334	60.9879	7.12	2	2	2
P14174	Macrophage migration inhibitory factor	MIF	12.4682	60.8071	6.09	1	1	2
P0CG48	Polyubiquitin-C	UBC	76.9915	60.52	21.02	1	1	1
P07996	Thrombospondin-1	THBS1	129.3	60.52	0.94	1	1	1
Q15043	Metal cation symporter ZIP14	SLC39A14	54.1772	60.4	2.64	1	1	1
Q02809	Procollagen-lysine,2-oxoglutarate 5-dioxygenase 1	PLOD1	83.4974	59.96	1.51	1	1	1
O43684	Mitotic checkpoint protein BUB3	BUB3	37.1312	59.8876	8.23	2	2	2
P46778	60S ribosomal protein L21	RPL21	18.5531	59.85	9.38	1	1	1
Q8TCT9	Minor histocompatibility antigen H13	HM13	41.4616	59.84	3.18	1	1	1
P06737	Glycogen phosphorylase, liver form	PYGL	97.087	59.4482	2.24	2	2	2
Q13838	Spliceosome RNA helicase DDX39B	DDX39B	48.9599	59.433	5.37	2	2	2
P46063	ATP-dependent DNA helicase Q1	RECQL	73.41	59.09	1.69	1	1	1
Q9P035	Very-long-chain (3R)-3-hydroxyacyl-CoA dehydratase 3	HACD3	43.1316	58.96	3.87	1	1	1
Q08188	Protein-glutamine gamma-glutamyltransferase E	TGM3	76.5836	58.76	1.59	1	1	1
P31944	Caspase-14	CASP14	27.662	58.76	5.37	1	1	1
Q01469	Fatty acid-binding protein 5	FABP5	15.1546	58.42	6.67	1	1	1
Q9UQ80	Proliferation-associated protein 2G4	PA2G4	43.7592	58.2552	5.84	2	2	2
Q6NXT2	Histone H3.3C	H3-5	15.2044	58.21	5.19	1	1	1
A6NIZ1	Ras-related protein Rap-1b-like protein	Ras-related	20.9116	58.19	5.43	1	1	1
P43034	Platelet-activating factor acetylhydrolase IB subunit beta	PAFAH1B1	46.6082	57.68	3.66	1	1	1
P53999	Activated RNA polymerase II transcriptional coactivator p15	SUB1	14.3864	57.23	8.66	1	1	1
O14646	Chromodomain-helicase-DNA-binding protein 1	CHD1	196.567	56.88	1.7	1	1	1
Q3T906	N-acetylglucosamine-1-phosphotransferase subunits alpha/beta	GNPTAB	143.531	56.55	0.48	1	1	1
P18754	Regulator of chromosome condensation	RCC1	44.9406	55.27	3.56	1	1	1
Q9Y6M1	Insulin-like growth factor 2 mRNA-binding protein 2	IGF2BP2	66.0806	54.894	4.17	2	2	2
O43242	26S proteasome non-ATPase regulatory subunit 3	PSMD3	60.9395	54.76	2.06	1	1	1
P51572	B-cell receptor-associated protein 31	BCAP31	27.974	54.7112	7.32	2	2	2
P61254	60S ribosomal protein L26	RPL26	17.2475	54.48	6.21	1	1	1
P26440	Isovaleryl-CoA dehydrogenase, mitochondrial	IVD	46.6208	54.41	2.82	1	1	1
P62906	60S ribosomal protein L10a	RPL10A	24.8155	54.22	3.69	1	1	1
Q9ULV4	Coronin-1C	CORO1C	53.2151	53.87	2.53	1	1	1
P06493	Cyclin-dependent kinase 1	CDK1	34.0739	53.47	4.71	1	1	1
P22492	Histone H1t	H1-6	22.0057	53.37	5.31	1	1	1
Q99832	T-complex protein 1 subunit eta	CCT7	59.3289	53.3215	3.5	2	2	2
P41091	Eukaryotic translation initiation factor 2 subunit 3	EIF2S3	51.0772	53.29	3.39	1	1	1
O75844	CAAX prenyl protease 1 homolog	ZMPSTE24	54.7775	52.1	1.68	1	1	1
P25205	DNA replication licensing factor MCM3	MCM3	90.924	51.96	1.49	1	1	1
Q9Y3U8	60S ribosomal protein L36	RPL36	12.2459	51.91	10.48	1	1	1
Q9H7M9	V-type immunoglobulin domain-containing suppressor of T-cell activation	VSIR	33.887	51.9	8.36	1	1	1
C9JRZ8	Aldo-keto reductase family 1 member B15	AKR1B15	36.5138	51.87	2.53	1	1	1
P28072	Proteasome subunit beta type-6	PSMB6	25.3414	51.7	4.6	1	1	1
O94905	Erlin-2	ERLIN2	37.8155	51.42	3.54	1	1	1
P31689	DnaJ homolog subfamily A member 1	DNAJA1	44.8395	51.26	3.27	1	1	1
Q99497	Parkinson disease protein 7	PARK7	19.8785	51.01	4.76	1	1	1
Q9Y6A4	Cilia- and flagella-associated protein 20	CFAP20	22.76	50.96	5.7	1	1	1
Q9UHB7	AF4/FMR2 family member 4	AFF4	127.382	50.94	1.29	1	1	1
Q9P258	Protein RCC2	RCC2	56.0492	50.81	2.87	1	1	1
O14647	Chromodomain-helicase-DNA-binding protein 2	CHD2	211.214	50.774	1.15	1	2	2
O00622	CCN family member 1	CCN1	41.9983	50.55	2.62	1	1	1
P78371	T-complex protein 1 subunit beta	CCT2	57.4521	50.4985	4.49	2	2	2
Q15819	Ubiquitin-conjugating enzyme E2 variant 2	UBE2V2	16.3522	50.34	6.9	1	1	1
O15427	Monocarboxylate transporter 4	SLC16A3	49.4369	50.04	2.8	1	1	1
Q9NW64	Pre-mRNA-splicing factor RBM22	RBM22	46.8654	50.03	2.62	1	1	1
Q14865	AT-rich interactive domain-containing protein 5B	ARID5B	132.292	49.71	1.09	1	1	1
Q8IV08	5'-3' exonuclease PLD3	PLD3	54.6705	49.61	2.45	1	1	1
Q15392	Delta(24)-sterol reductase	DHCR24	60.062	49.41	1.74	1	1	1
P49773	Histidine triad nucleotide-binding protein 1	HINT1	13.7931	49.05	5.56	1	1	1
P53004	Biliverdin reductase A	BLVRA	33.4073	49	4.73	1	1	1
P62081	40S ribosomal protein S7	RPS7	22.1133	48.6213	8.76	2	2	2
Q6KB66	Keratin, type II cytoskeletal 80	KRT80	50.4938	48.36	2.65	1	1	1
Q96HS1	Serine/threonine-protein phosphatase PGAM5, mitochondrial	PGAM5	31.9846	48.07	3.46	1	1	1
Q8N6L1	Keratinocyte-associated protein 2	KRTCAP2	14.6689	47.97	12.5	1	1	1
O43175	D-3-phosphoglycerate dehydrogenase	PHGDH	56.6144	47.79	2.81	1	1	1
P16949	Stathmin	STMN1	17.292	47.68	8.05	1	1	1
Q8TC12	Retinol dehydrogenase 11	RDH11	35.3634	47.68	4.09	1	1	1
Q9BVK6	Transmembrane emp24 domain-containing protein 9	TMED9	27.2602	47.66	4.68	1	1	1
P04637	Cellular tumor antigen p53	TP53	43.6254	47.61	1.78	1	1	1
Q8IVM0	Coiled-coil domain-containing protein 50	CCDC50	35.8	47.45	9.15	1	1	1
A6NKT7	RanBP2-like and GRIP domain-containing protein 3	RGPD3	197.364	47.05	0.4	1	1	1
O95373	Importin-7	IPO7	119.44	46.95	1.06	1	1	1
P26885	Peptidyl-prolyl cis-trans isomerase FKBP2	FKBP2	15.6393	46.73	8.45	1	1	1
Q13620	Cullin-4B	CUL4B	103.916	46.57	1.31	1	1	1
Q9BZE4	Nucleolar GTP-binding protein 1	GTPBP4	73.9178	46.3	1.58	1	1	1
P11586	C-1-tetrahydrofolate synthase, cytoplasmic	MTHFD1	101.495	46.27	1.39	1	1	1
Q13547	Histone deacetylase 1	HDAC1	55.0677	45.97	2.49	1	1	1
P51571	Translocon-associated protein subunit delta	SSR4	18.9866	45.79	7.51	1	1	1
Q13433	Zinc transporter ZIP6	SLC39A6	84.9933	45.78	1.46	1	1	1
P22087	rRNA 2'-O-methyltransferase fibrillarin	FBL	33.7634	45.77	3.74	1	1	1
O60506	Heterogeneous nuclear ribonucleoprotein Q	SYNCRIP	69.5596	45.67	1.93	1	1	1
P61956	Small ubiquitin-related modifier 2	SUMO2	10.8644	45.6	12.63	1	1	1
P55268	Laminin subunit beta-2	LAMB2	195.854	45.6	0.67	1	1	1
P49368	T-complex protein 1 subunit gamma	CCT3	60.4953	45.51	1.83	1	1	1
Q09028	Histone-binding protein RBBP4	RBBP4	47.6261	45.33	1.88	1	1	1
Q9UFN0	Protein NipSnap homolog 3A	NIPSNAP3A	28.4485	45.31	4.05	1	1	1
O75593	Forkhead box protein H1	FOXH1	39.2322	45.29	1.64	1	1	1
Q8NDT2	Putative RNA-binding protein 15B	RBM15B	97.1465	44.68	1.57	1	1	1
P50991	T-complex protein 1 subunit delta	CCT4	57.8878	44.51	2.41	1	1	1
Q9UG63	ATP-binding cassette sub-family F member 2	ABCF2	71.2446	43.87	2.25	1	1	1
P14678	Small nuclear ribonucleoprotein-associated proteins B and B'	SNRPB	24.5937	43.62	2.92	1	1	1
P29401	Transketolase	TKT	67.8347	43.02	3.53	1	1	1
Q5BJF2	Sigma intracellular receptor 2	TMEM97	20.8342	42.99	4.55	1	1	1
Q9BY44	Eukaryotic translation initiation factor 2A	EIF2A	64.9492	42.71	1.71	1	1	1
Q92908	Transcription factor GATA-6	GATA6	59.995	42.68	1.85	1	1	1
O43776	Asparagine--tRNA ligase, cytoplasmic	NARS1	62.9025	42.63	1.28	1	1	1
P42766	60S ribosomal protein L35	RPL35	14.5426	42.42	8.13	1	1	1
Q96HP4	Oxidoreductase NAD-binding domain-containing protein 1	OXNAD1	34.8322	42.32	2.24	1	1	1
Q13642	Four and a half LIM domains protein 1	FHL1	36.2386	42.3	3.41	1	1	1
P26641	Elongation factor 1-gamma	EEF1G	50.0871	42.2	2.97	1	1	1
Q8N3C0	Activating signal cointegrator 1 complex subunit 3	ASCC3	251.301	42.09	0.27	1	1	1
Q2TAY7	WD40 repeat-containing protein SMU1	SMU1	57.5072	42.03	2.53	1	1	1
P62937	Peptidyl-prolyl cis-trans isomerase A	PPIA	18.0009	42.03	5.45	1	1	1
Q8IYQ7	Threonine synthase-like 1	THNSL1	83.0171	41.97	1.21	1	1	1
P05388	60S acidic ribosomal protein P0	RPLP0	34.2518	41.78	9.78	1	1	1
Q5T749	Keratinocyte proline-rich protein	KPRP	64.0932	41.56	1.04	1	1	1
P41250	Glycine--tRNA ligase	GARS1	83.1126	41.51	1.35	1	1	1
Q8WW12	PEST proteolytic signal-containing nuclear protein	PCNP	18.9134	41.42	8.43	1	1	1
P00403	Cytochrome c oxidase subunit 2	MT-CO2	25.5482	41.41	4.41	1	1	1
P22234	Multifunctional protein ADE2	PAICS	47.0491	41.25	2.35	1	1	1
P27816	Microtubule-associated protein 4	MAP4	120.93	41.14	1.48	1	1	1
Q02978	Mitochondrial 2-oxoglutarate/malate carrier protein	SLC25A11	34.0399	41.02	5.1	1	1	1
P52655	Transcription initiation factor IIA subunit 1	GTF2A1	41.4885	40.97	2.93	1	1	1
P68871	Hemoglobin subunit beta	HBB	15.9883	40.9	8.84	1	1	1
Q9NVA2	Septin-11	SEPTIN11	49.3672	40.78	2.1	1	1	1
Q9UMS4	Pre-mRNA-processing factor 19	PRPF19	55.1463	40.72	2.78	1	1	1
P07339	Cathepsin D	CTSD	44.5236	40.4	2.18	1	1	1
O75131	Copine-3	CPNE3	60.0921	40.38	1.68	1	1	1
P62888	60S ribosomal protein L30	RPL30	12.7757	40.25	9.57	1	1	1
Q15652	Probable JmjC domain-containing histone demethylation protein 2C	JMJD1C	284.349	40.21	0.47	1	1	1
P49257	Protein ERGIC-53	LMAN1	57.513	40.08	2.16	1	1	1
P11177	Pyruvate dehydrogenase E1 component subunit beta, mitochondrial	PDHB	39.208	39.85	3.06	1	1	1
Q9C086	INO80 complex subunit B	INO80B	38.613	39.61	2.53	1	1	1
Q9Y3A5	Ribosome maturation protein SBDS	SBDS	28.7453	39.42	3.2	1	1	1
P47897	Glutamine--tRNA ligase	QARS1	87.7429	39.21	1.16	1	1	1
Q15078	Cyclin-dependent kinase 5 activator 1	CDK5R1	34.0386	38.9	2.28	1	1	1
O95456	Proteasome assembly chaperone 1	PSMG1	32.8325	38.81	3.47	1	1	1
Q9H7B2	Ribosome production factor 2 homolog	RPF2	35.5602	38.81	3.27	1	1	1
Q14574	Desmocollin-3	DSC3	99.9063	38.47	1	1	1	1
Q5T6F2	Ubiquitin-associated protein 2	UBAP2	117.044	38.34	1.88	1	1	1
O15143	Actin-related protein 2/3 complex subunit 1B	ARPC1B	40.9234	38.16	3.49	1	1	1
P49411	Elongation factor Tu, mitochondrial	TUFM	49.5102	38.06	4.2	1	1	1
P14314	Glucosidase 2 subunit beta	PRKCSH	59.3878	37.97	2.27	1	1	1
Q9UHD8	Septin-9	SEPTIN9	65.3608	37.9	1.71	1	1	1
P60174	Triosephosphate isomerase	TPI1	26.6527	37.76	5.22	1	1	1
Q00325	Phosphate carrier protein, mitochondrial	SLC25A3	40.0687	37.63	3.87	1	1	1
Q14558	Phosphoribosyl pyrophosphate synthase-associated protein 1	PRPSAP1	39.3686	37.59	3.93	1	1	1
P25311	Zinc-alpha-2-glycoprotein	AZGP1	34.2371	37.5	3.36	1	1	1
P31939	Bifunctional purine biosynthesis protein ATIC	ATIC	64.5753	37.32	1.86	1	1	1
P18077	60S ribosomal protein L35a	RPL35A	12.5298	37.31	8.18	1	1	1
O00767	Acyl-CoA desaturase	SCD	41.4961	37.27	3.62	1	1	1
Q9UPW0	Forkhead box protein J3	FOXJ3	68.9171	37.23	1.77	1	1	1
P12956	X-ray repair cross-complementing protein 6	XRCC6	69.7991	36.77	2.63	1	1	1
P54886	Delta-1-pyrroline-5-carboxylate synthase	ALDH18A1	87.2475	36.55	1.26	1	1	1
P62854	40S ribosomal protein S26	RPS26	13.0071	36.45	13.04	1	1	1
O75367	Core histone macro-H2A.1	MACROH2A1	39.5925	36.33	2.42	1	1	1
Q99988	Growth/differentiation factor 15	GDF15	34.1188	35.89	1.95	1	1	1
Q96HU8	GTP-binding protein Di-Ras2	DIRAS2	22.4706	35.82	5.53	1	1	1
P51659	Peroxisomal multifunctional enzyme type 2	HSD17B4	79.6363	35.79	1.77	1	1	1
P61769	Beta-2-microglobulin	B2M	13.7059	35.66	8.4	1	1	1
Q6UXN9	WD repeat-containing protein 82	WDR82	35.0565	35.62	2.24	1	1	1
Q13243	Serine/arginine-rich splicing factor 5	SRSF5	31.2453	35.1	3.31	1	1	1
P08195	4F2 cell-surface antigen heavy chain	SLC3A2	67.9517	35.02	1.27	1	1	1
P18669	Phosphoglycerate mutase 1	PGAM1	28.7858	34.96	8.27	1	1	1
P51610	Host cell factor 1	HCFC1	208.602	34.91	0.84	1	1	1
Q15370	Elongin-B	ELOB	13.1246	34.87	10.17	1	1	1
P52597	Heterogeneous nuclear ribonucleoprotein F	HNRNPF	45.6429	34.32	2.89	1	1	1
P12004	Proliferating cell nuclear antigen	PCNA	28.7503	33.42	3.07	1	1	1
P83881	60S ribosomal protein L36a	RPL36A	12.4328	33.06	7.55	1	1	1
P35637	RNA-binding protein FUS	FUS	53.3938	32.93	2.66	1	1	1
P39019	40S ribosomal protein S19	RPS19	16.0505	32.3	6.21	1	1	1
P53621	Coatomer subunit alpha	COPA	138.258	27.19	1.14	1	1	1
Q9UKQ2	Disintegrin and metalloproteinase domain-containing protein 28	ADAM28	87.0902	23.97	0.9	1	1	1
Q14241	Elongin-A	ELOA	89.8533	21.6	1.63	1	1	1

## Sheet: Table S2
Supplementary Table S2: LC-MS/MS analysis of acid-activated group
Accession	Protein names	Gene names	MW [kDa]	Protein score	Sequence coverage (%)	# Unique Peptides	# Peptides	# PSMs
P13645	Keratin, type I cytoskeletal 10	KRT10	58.7917	12877.9	45.38	19	22	348
P04264	Keratin, type II cytoskeletal 1	KRT1	65.999	11354.3	35.87	18	23	362
P35527	Keratin, type I cytoskeletal 9	KRT9	62.0268	7523.81	58.91	24	25	221
P35908	Keratin, type II cytoskeletal 2 epidermal	KRT2	65.3932	7016.15	36.46	14	21	174
P02533	Keratin, type I cytoskeletal 14	KRT14	51.5294	3616.38	28.39	6	13	117
P08779	Keratin, type I cytoskeletal 16	KRT16	51.2362	3308.5	20.93	2	9	106
Q15233	Non-POU domain-containing octamer-binding protein	NONO	54.1973	3001.61	40.98	14	14	115
P27105	Stomatin	STOM	31.7107	1511.68	42.01	9	9	53
P04259	Keratin, type II cytoskeletal 6B	KRT6B	60.0303	1443.22	18.44	4	12	51
P02545	Prelamin-A/C	LMNA	74.0947	1259.27	22.14	13	13	37
P13647	Keratin, type II cytoskeletal 5	KRT5	62.34	1163.54	22.88	9	15	39
P08238	Heat shock protein HSP 90-beta	HSP90AB1	83.2121	1090.7	15.19	2	7	32
P60709	Actin, cytoplasmic 1	ACTB	41.7097	1047.86	36.8	10	10	40
P68104	Elongation factor 1-alpha 1	EEF1A1	50.1091	802.802	19.05	6	6	24
P07900	Heat shock protein HSP 90-alpha	HSP90AA1	84.6067	795.198	9.97	2	6	22
P08670	Vimentin	VIM	53.6191	790.324	21.89	10	10	25
O43143	Pre-mRNA-splicing factor ATP-dependent RNA helicase DHX15	DHX15	90.8752	531.492	16.6	12	12	17
P11387	DNA topoisomerase 1	TOP1	90.6689	531.011	13.33	10	10	21
Q15427	Splicing factor 3B subunit 4	SF3B4	44.3571	506.182	8.25	3	3	16
P14618	Pyruvate kinase PKM	PKM	57.9	503.073	20.53	8	8	11
P14866	Heterogeneous nuclear ribonucleoprotein L	HNRNPL	64.0924	471.973	12.9	6	6	18
P23246	Splicing factor, proline- and glutamine-rich	SFPQ	76.1016	383.347	11.88	8	8	11
Q86XP3	ATP-dependent RNA helicase DDX42	DDX42	102.912	366.376	10.98	8	8	12
P62805	Histone H4	H4C1	11.3604	343.57	42.72	4	4	9
P05787	Keratin, type II cytoskeletal 8	KRT8	53.6711	331.141	17.81	6	9	12
P06733	Alpha-enolase	ENO1	47.1393	323.892	18.43	6	6	6
P14625	Endoplasmin	HSP90B1	92.4113	292.603	2.24	1	2	10
P11142	Heat shock cognate 71 kDa protein	HSPA8	70.8542	271.915	11.76	6	6	8
P25490	Transcriptional repressor protein YY1	YY1	44.6847	266.047	13.53	3	3	11
P06748	Nucleophosmin	NPM1	32.5548	259.947	11.56	2	2	5
P05783	Keratin, type I cytoskeletal 18	KRT18	48.0285	251.994	3.26	1	2	9
Q15428	Splicing factor 3A subunit 2	SF3A2	49.2243	248.404	14.44	6	6	8
O14965	Aurora kinase A	AURKA	45.7808	235.221	13.9	4	4	6
Q9BQE3	Tubulin alpha-1C chain	TUBA1C	49.8635	191.16	9.8	3	3	4
O43488	Aflatoxin B1 aldehyde reductase member 2	AKR7A2	39.5637	186.026	9.47	2	2	5
P00338	L-lactate dehydrogenase A chain	LDHA	36.6654	185.77	15.06	5	5	6
P02768	Albumin	ALB	69.3215	181.855	3.78	3	3	5
P51608	Methyl-CpG-binding protein 2	MECP2	52.4087	171.721	9.26	4	4	5
P04406	Glyceraldehyde-3-phosphate dehydrogenase	GAPDH	36.0304	169.377	11.34	4	4	5
P25398	40S ribosomal protein S12	RPS12	14.5055	166.054	16.67	1	1	3
P51991	Heterogeneous nuclear ribonucleoprotein A3	HNRNPA3	39.5706	156.672	6.08	1	3	5
Q00839	Heterogeneous nuclear ribonucleoprotein U	HNRNPU	90.528	151.126	4	2	2	2
P09651	Heterogeneous nuclear ribonucleoprotein A1	HNRNPA1	38.7231	150.62	8.33	1	3	5
P04350	Tubulin beta-4A chain	TUBB4A	49.5539	145.786	11.71	2	4	4
P62750	60S ribosomal protein L23a	RPL23A	17.6841	143.268	8.33	1	1	4
P07437	Tubulin beta chain	TUBB	49.639	140.648	11.71	2	4	5
P07737	Profilin-1	PFN1	15.0446	140.412	31.43	3	3	4
P67809	Y-box-binding protein 1	YBX1	35.9027	139.668	5.25	1	1	2
Q13151	Heterogeneous nuclear ribonucleoprotein A0	HNRNPA0	30.8218	139.356	11.48	2	3	5
Q13523	Serine/threonine-protein kinase PRP4 homolog	PRPF4B	116.916	138.635	0.89	1	1	3
Q01518	Adenylyl cyclase-associated protein 1	CAP1	51.8687	127.346	13.47	4	4	4
Q8IWX8	Calcium homeostasis endoplasmic reticulum protein	CHERP	103.637	117.579	2.95	2	2	2
P09972	Fructose-bisphosphate aldolase C	ALDOC	39.4312	114.593	8.24	1	2	4
Q07020	60S ribosomal protein L18	RPL18	21.6211	110.857	13.83	2	2	2
Q14151	Scaffold attachment factor B2	SAFB2	107.408	109.667	3.25	3	3	3
P13639	Elongation factor 2	EEF2	95.277	109.373	3.73	3	3	3
P68431	Histone H3.1	H3C1	15.3945	108.559	16.18	3	3	4
Q13595	Transformer-2 protein homolog alpha	TRA2A	32.6691	107.717	8.16	2	2	2
P36578	60S ribosomal protein L4	RPL4	47.6674	106.601	5.39	2	2	2
Q96AQ6	Pre-B-cell leukemia transcription factor-interacting protein 1	PBXIP1	80.5941	106.193	6.57	3	3	3
P23528	Cofilin-1	CFL1	18.4907	105.89	16.27	2	2	3
P01040	Cystatin-A	CSTA	10.9997	104.72	30.61	2	2	2
P81605	Dermcidin	DCD	11.2768	102.871	10	1	1	3
Q86YZ3	Hornerin	HRNR	282.228	102.585	2.67	3	3	3
P30050	60S ribosomal protein L12	RPL12	17.8075	101.51	15.15	2	2	2
P45880	Voltage-dependent anion-selective channel protein 2	VDAC2	31.5465	101.441	12.93	3	3	3
P19338	Nucleolin	NCL	76.5684	101.326	4.23	3	3	3
Q8WWM7	Ataxin-2-like protein	ATXN2L	113.304	99.0781	1.95	2	2	3
P12532	Creatine kinase U-type, mitochondrial	CKMT1A	47.0072	95.443	7.43	2	2	2
Q02413	Desmoglein-1	DSG1	113.676	93.34	1.53	1	1	1
P27348	14-3-3 protein theta	YWHAQ	27.7468	92.8227	9.39	3	3	3
Q13126	S-methyl-5'-thioadenosine phosphorylase	MTAP	31.2158	92.17	6.36	1	1	1
O60814	Histone H2B type 1-K	H2BC12	13.8816	91.9947	21.43	3	3	4
Q96QC0	Serine/threonine-protein phosphatase 1 regulatory subunit 10	PPP1R10	98.996	89.9813	4.36	3	3	3
Q5VSP4	Putative lipocalin 1-like protein 1	LCN1P1	17.907	81.74	6.79	1	1	1
O00299	Chloride intracellular channel protein 1	CLIC1	26.9057	79.55	7.47	1	1	1
P31943	Heterogeneous nuclear ribonucleoprotein H	HNRNPH1	49.1984	76.9167	3.34	2	2	2
Q13765	Nascent polypeptide-associated complex subunit alpha	NACA	23.3697	75.86	6.51	1	1	1
O60885	Bromodomain-containing protein 4	BRD4	152.124	75.6612	1.54	2	2	3
P63244	Receptor of activated protein C kinase 1	RACK1	35.0546	75.6285	6.94	2	2	2
O75400	Pre-mRNA-processing factor 40 homolog A	PRPF40A	108.737	75.3749	3.76	2	2	2
P84085	ADP-ribosylation factor 5	ARF5	20.5166	75.2116	11.67	2	2	2
P10599	Thioredoxin	TXN	11.7297	74.878	12.38	1	1	2
P62937	Peptidyl-prolyl cis-trans isomerase A	PPIA	18.0009	74.61	10.91	1	1	1
P04908	Histone H2A type 1-B/E	H2AC4	14.127	74.0841	26.15	3	3	4
Q9GZP4	PITH domain-containing protein 1	PITHD1	24.1627	73.9413	5.21	1	1	2
Q9NXW2	DnaJ homolog subfamily B member 12	DNAJB12	41.8338	73.2493	6.67	2	2	2
P62917	60S ribosomal protein L8	RPL8	28.0073	73.0195	6.23	1	1	2
Q86U42	Polyadenylate-binding protein 2	PABPN1	32.729	72.23	5.23	1	1	1
P04792	Heat shock protein beta-1	HSPB1	22.7685	71.85	8.29	1	1	1
P15924	Desmoplakin	DSP	331.569	71.7191	0.52	2	2	2
P62244	40S ribosomal protein S15a	RPS15A	14.83	69.2045	6.92	1	1	2
P61353	60S ribosomal protein L27	RPL27	15.7877	68.4526	6.62	1	1	2
P32929	Cystathionine gamma-lyase	CTH	44.4795	68.426	5.43	2	2	2
Q9NRX4	14 kDa phosphohistidine phosphatase	PHPT1	13.8237	68.42	16	1	1	1
P07195	L-lactate dehydrogenase B chain	LDHB	36.6151	67.9763	9.58	2	2	2
P62829	60S ribosomal protein L23	RPL23	14.8561	67.47	10.71	1	1	1
P35579	Myosin-9	MYH9	226.392	67.2314	0.97	2	2	2
P30048	Thioredoxin-dependent peroxide reductase, mitochondrial	PRDX3	27.6752	67.0353	5.86	2	2	2
P00558	Phosphoglycerate kinase 1	PGK1	44.5861	65.75	2.88	1	1	1
O60563	Cyclin-T1	CCNT1	80.6345	65.7436	4.55	3	3	3
P40429	60S ribosomal protein L13a	RPL13A	23.5624	65.49	5.42	1	1	1
P83731	60S ribosomal protein L24	RPL24	17.7679	65.11	8.28	1	1	1
Q9P2N5	RNA-binding protein 27	RBM27	118.645	62.46	0.94	1	1	1
Q99700	Ataxin-2	ATXN2	140.196	62.1393	1.22	2	2	2
P07910	Heterogeneous nuclear ribonucleoproteins C1/C2	HNRNPC	33.6495	62	5.23	1	1	1
Q13098	COP9 signalosome complex subunit 1	GPS1	55.5012	61.4056	1.22	1	1	3
Q9NZT1	Calmodulin-like protein 5	CALML5	15.8828	61.3	15.75	1	1	1
P52272	Heterogeneous nuclear ribonucleoprotein M	HNRNPM	77.4643	60.89	2.19	1	1	1
Q9NR30	Nucleolar RNA helicase 2	DDX21	87.2904	60.6785	3.32	2	2	2
P14174	Macrophage migration inhibitory factor	MIF	12.4682	60.5138	6.09	1	1	2
P27824	Calnexin	CANX	67.5259	58.6938	5.91	2	2	2
P46776	60S ribosomal protein L27a	RPL27A	16.551	58.564	7.43	1	1	2
P61626	Lysozyme C	LYZ	16.5263	58.53	6.08	1	1	1
P55072	Transitional endoplasmic reticulum ATPase	VCP	89.2657	58.27	1.61	1	1	1
P04075	Fructose-bisphosphate aldolase A	ALDOA	39.3953	57.4608	4.12	1	2	2
Q06830	Peroxiredoxin-1	PRDX1	22.0963	56.3763	8.54	2	2	2
P61978	Heterogeneous nuclear ribonucleoprotein K	HNRNPK	50.9444	55.7979	5.83	2	2	2
P51688	N-sulphoglucosamine sulphohydrolase	SGSH	56.6595	55.71	2.39	1	1	1
Q9UKM9	RNA-binding protein Raly	RALY	32.4436	55.3863	6.86	2	2	2
P0CG48	Polyubiquitin-C	UBC	76.9915	55.3614	21.02	1	1	2
P46777	60S ribosomal protein L5	RPL5	34.3407	55.2821	6.73	2	2	2
P08621	U1 small nuclear ribonucleoprotein 70 kDa	SNRNP70	51.5258	54.92	2.06	1	1	1
P10809	60 kDa heat shock protein, mitochondrial	HSPD1	61.0164	54.8514	2.97	2	2	2
P62826	GTP-binding nuclear protein Ran	RAN	24.4076	54.84	5.09	1	1	1
Q9C0J8	pre-mRNA 3' end processing protein WDR33	WDR33	145.799	54.3329	1.27	1	2	2
P32969	60S ribosomal protein L9	RPL9	21.8498	54.08	9.9	1	1	1
P62266	40S ribosomal protein S23	RPS23	15.7977	53.98	7.69	1	1	1
P37108	Signal recognition particle 14 kDa protein	SRP14	14.5608	53.63	5.88	1	1	1
O43707	Alpha-actinin-4	ACTN4	104.788	53.56	1.76	1	1	1
Q12906	Interleukin enhancer-binding factor 3	ILF3	95.2791	53.44	1.45	1	1	1
Q75N03	E3 ubiquitin-protein ligase Hakai	CBLL1	54.484	53.4	4.07	1	1	1
P22681	E3 ubiquitin-protein ligase CBL	CBL	99.5693	53.11	1.43	1	1	1
P25705	ATP synthase subunit alpha, mitochondrial	ATP5F1A	59.7136	52.13	1.45	1	1	1
P62249	40S ribosomal protein S16	RPS16	16.435	51.6	6.85	1	1	1
P04080	Cystatin-B	CSTB	11.1326	51.3502	12.24	1	1	2
O43854	EGF-like repeat and discoidin I-like domain-containing protein 3	EDIL3	53.73	51.19	1.67	1	1	1
Q92928	Putative Ras-related protein Rab-1C	RAB1C	22.003	49.67	7.96	1	1	1
Q08211	ATP-dependent RNA helicase A	DHX9	140.869	49.44	1.26	1	1	1
P62424	60S ribosomal protein L7a	RPL7A	29.977	49.42	5.26	1	1	1
Q15459	Splicing factor 3A subunit 1	SF3A1	88.8305	49.37	2.52	1	1	1
Q9Y277	Voltage-dependent anion-selective channel protein 3	VDAC3	30.6393	49.16	4.59	1	1	1
Q06323	Proteasome activator complex subunit 1	PSME1	28.705	48.33	4.82	1	1	1
Q9Y618	Nuclear receptor corepressor 2	NCOR2	273.489	47.73	0.32	1	1	1
P34059	N-acetylgalactosamine-6-sulfatase	GALNS	57.9891	47.23	1.92	1	1	1
P08574	Cytochrome c1, heme protein, mitochondrial	CYC1	35.399	47.15	2.77	1	1	1
P33992	DNA replication licensing factor MCM5	MCM5	82.2332	46.98	1.09	1	1	1
P62701	40S ribosomal protein S4, X isoform	RPS4X	29.5791	46.6518	8.75	2	2	2
Q02543	60S ribosomal protein L18a	RPL18A	20.7489	46.51	4.55	1	1	1
Q9UL25	Ras-related protein Rab-21	RAB21	24.3323	46.47	6.67	1	1	1
Q9H0G5	Nuclear speckle splicing regulatory protein 1	NSRP1	66.3501	46.35	1.61	1	1	1
P49411	Elongation factor Tu, mitochondrial	TUFM	49.5102	45.95	1.99	1	1	1
P62879	Guanine nucleotide-binding protein G(I)/G(S)/G(T) subunit beta-2	GNB2	37.3071	45.38	2.06	1	1	1
P29401	Transketolase	TKT	67.8347	45.02	3.05	1	1	1
P00403	Cytochrome c oxidase subunit 2	MT-CO2	25.5482	44.78	4.41	1	1	1
Q96ST3	Paired amphipathic helix protein Sin3a	SIN3A	145.085	43.45	0.94	1	1	1
P52565	Rho GDP-dissociation inhibitor 1	ARHGDIA	23.1927	42.82	7.35	1	1	1
P62753	40S ribosomal protein S6	RPS6	28.663	42.8	6.02	1	1	1
P55060	Exportin-2	CSE1L	110.346	42.5475	2.16	1	2	2
P62913	60S ribosomal protein L11	RPL11	20.2396	41.57	7.87	1	1	1
P27816	Microtubule-associated protein 4	MAP4	120.93	41.55	0.87	1	1	1
P26599	Polypyrimidine tract-binding protein 1	PTBP1	57.1856	40.53	5.27	1	1	1
P84090	Enhancer of rudimentary homolog	ERH	12.251	40.33	10.58	1	1	1
Q00610	Clathrin heavy chain 1	CLTC	191.493	39.61	0.42	1	1	1
P61254	60S ribosomal protein L26	RPL26	17.2475	39.08	5.52	1	1	1
P62263	40S ribosomal protein S14	RPS14	16.2625	39	7.28	1	1	1
P55201	Peregrin	BRPF1	137.412	38.48	0.66	1	1	1
Q96MU7	YTH domain-containing protein 1	YTHDC1	84.6493	38.47	1.1	1	1	1
P39023	60S ribosomal protein L3	RPL3	46.0798	38.31	1.74	1	1	1
Q96P63	Serpin B12	SERPINB12	46.2471	38.21	3.95	1	1	1
A6NMY6	Putative annexin A2-like protein	ANXA2P2	38.6348	37.73	5.31	1	1	1
Q15637	Splicing factor 1	SF1	68.2859	37.65	2.19	1	1	1
P84022	Mothers against decapentaplegic homolog 3	SMAD3	48.0498	37.51	3.06	1	1	1
A6NDR6	Putative homeobox protein Meis3-like 1	MEIS3P1	30.1855	37.09	2.55	1	1	1
Q13435	Splicing factor 3B subunit 2	SF3B2	100.165	37.06	0.89	1	1	1
Q9UPW0	Forkhead box protein J3	FOXJ3	68.9171	37.05	3.05	1	1	1
P21333	Filamin-A	FLNA	280.564	37	1.1	1	1	1
P60866	40S ribosomal protein S20	RPS20	13.3643	36.4	9.24	1	1	1
P22087	rRNA 2'-O-methyltransferase fibrillarin	FBL	33.7634	36.35	3.43	1	1	1
O43676	NADH dehydrogenase [ubiquinone] 1 beta subcomplex subunit 3	NDUFB3	11.3947	36.29	11.22	1	1	1
P14868	Aspartate--tRNA ligase, cytoplasmic	DARS1	57.1	36.18	1.8	1	1	1
P61106	Ras-related protein Rab-14	RAB14	23.8819	36.1	3.72	1	1	1
Q5T6F2	Ubiquitin-associated protein 2	UBAP2	117.044	36.06	0.8	1	1	1
P30041	Peroxiredoxin-6	PRDX6	25.0192	35.93	4.02	1	1	1
Q99988	Growth/differentiation factor 15	GDF15	34.1188	35.84	1.95	1	1	1
P52907	F-actin-capping protein subunit alpha-1	CAPZA1	32.9023	35.78	5.24	1	1	1
P61803	Dolichyl-diphosphooligosaccharide--protein glycosyltransferase subunit DAD1	DAD1	12.4886	35.35	8.85	1	1	1
Q16658	Fascin	FSCN1	54.4961	35.21	1.83	1	1	1
P50991	T-complex protein 1 subunit delta	CCT4	57.8878	35.2	2.04	1	1	1
P84103	Serine/arginine-rich splicing factor 3	SRSF3	19.3179	35.11	4.88	1	1	1
P21108	Ribose-phosphate pyrophosphokinase 3	PRPS1L1	34.817	34.64	2.52	1	1	1
P78371	T-complex protein 1 subunit beta	CCT2	57.4521	34.44	2.24	1	1	1
P0DP25	Calmodulin-3	CALM3	16.8268	34	8.72	1	1	1
P46781	40S ribosomal protein S9	RPS9	22.5776	33.37	3.09	1	1	1
P22234	Multifunctional protein ADE2	PAICS	47.0491	33.09	2.35	1	1	1
Q14103	Heterogeneous nuclear ribonucleoprotein D0	HNRNPD	38.4103	32.72	3.94	1	1	1
P16403	Histone H1.2	H1-2	21.3517	32.69	7.51	1	1	1
P05141	ADP/ATP translocase 2	SLC25A5	32.8312	32.6	3.02	1	1	1
P01877	Immunoglobulin heavy constant alpha 2	IGHA2	36.568	32.32	2.65	1	1	1
Q8WU68	Splicing factor U2AF 26 kDa subunit	U2AF1L4	25.7272	31.82	5.45	1	1	1
P67936	Tropomyosin alpha-4 chain	TPM4	28.5045	31.81	2.42	1	1	1
P04196	Histidine-rich glycoprotein	HRG	59.5409	31.39	1.33	1	1	1
Q9Y6M5	Zinc transporter 1	SLC30A1	55.2641	31.35	2.37	1	1	1
P26641	Elongation factor 1-gamma	EEF1G	50.0871	31.23	1.6	1	1	1
P25788	Proteasome subunit alpha type-3	PSMA3	28.4151	31.2	3.14	1	1	1
P46779	60S ribosomal protein L28	RPL28	15.7377	31.15	8.03	1	1	1
O95456	Proteasome assembly chaperone 1	PSMG1	32.8325	31	3.47	1	1	1
Q8IYS1	Peptidase M20 domain-containing protein 2	PM20D2	47.746	29.47	3.21	1	1	1
P28799	Progranulin	GRN	63.4998	29.36	2.36	1	1	1
Q8N684	Cleavage and polyadenylation specificity factor subunit 7	CPSF7	52.0183	29.03	1.91	1	1	1
Q8N9W6	Protein boule-like	BOLL	31.2816	29.01	2.47	1	1	1
P15848	Arylsulfatase B	ARSB	59.6494	28.93	2.06	1	1	1
P62081	40S ribosomal protein S7	RPS7	22.1133	28.17	5.67	1	1	1
P39019	40S ribosomal protein S19	RPS19	16.0505	28.08	6.9	1	1	1
Q9ULH0	Kinase D-interacting substrate of 220 kDa	KIDINS220	196.419	25.37	0.34	1	1	1

## Sheet: Table S3
Supplementary Table S3: GO terms enrichment of non-acid-activated group
Category	Term	Term2	Count	%	PValue	Genes	List Total	Pop Hits	Pop Total	Fold Enrichment	Bonferroni	Benjamini	FDR
GOTERM_MF_DIRECT	protein binding	GO:0005515~protein binding	349	75.5411	4.32e-29	RPL4, EIF4A1, RPL5, RPL30, RPL3, RPL31, EIF4A3, HNRNPU, JMJD1C, TMEM97, ENO1, RPL9, ACTB, RPL7, RPS15, RPS14, RPS16, RPS19, RPL18A, PSMD2, PSMD3, STMN1, RCC1, CPNE3, RPS11, B2M, RPS10, RPS13, TNS2, EIF2A, RPL21, ACTN1, RPL23, RPL22, FOXH1, RECQL, HLA-A, MIF, GTPBP4, CLPX, SND1, HCFC1, MYL6, AZGP1, MTAP, DDX39B, MTHFD1, WDR82, SUB1, RPL24, VDAC2, TAGLN2, VDAC1, RPL26, PFN1, CBLL1, RPL28, TP53, PFN…	452	8785	16881	1.48369	3.03e-26	6.07e-27	5.64e-27
GOTERM_MF_DIRECT	poly(A) RNA binding	GO:0044822~poly(A) RNA binding	212	45.8874	3.88e-129	RPL4, EIF4A1, RPL5, RPL30, RPL3, RPL31, EIF4A3, HNRNPU, ENO1, RPL8, RPL6, RPL7, RPS15, RPS14, RPS16, RPS19, RPL18A, RPL36, RPL35, CPNE3, RPS11, RPS10, RPS13, RPS12, RPL21, RPL23, RPL22, HLA-A, GTPBP4, SND1, DDX39B, SUB1, RPL24, RPL27, RPL26, RPL29, PFN1, RPL28, SF1, DHX9, RPN1, MEPCE, TXN, PRDX1, PCBP1, PCBP2, SERPINH1, MAP4, BTF3, XRCC6, PRPF38A, XRCC5, RCC2, PA2G4, RPS26, HNRNPL, HNRNPM, RPS25,…	452	1129	16881	7.01296	2.72e-126	2.72e-126	2.53e-126
GOTERM_MF_DIRECT	RNA binding	GO:0003723~RNA binding	89	19.2641	5.57e-44	RPL4, RPL5, RPL30, RPL3, RPL31, PRKCSH, RPL34, HNRNPU, YBX1, RPL10A, RPL8, ELAVL1, RPL9, RPL6, RPL7, RPS4X, RPS15, YY1, FBL, RPS14, PTBP1, RPL7A, SYNCRIP, RPS16, RPL18A, SIN3A, SNRNP70, EIF5A, RPL21, RPS7, PABPC4, RPL22, PRPF40A, ILF2, SRP9, PSMA6, ILF3, RBMXL1, HNRNPUL1, HNRNPH1, NCL, RPL24, SRSF3, RPL26, SRSF5, PABPC1, RPL29, RPL28, SNRPB, SF1, U2AF1L5, NUFIP2, YTHDC1, RPL11, HSP90B1, CTIF, ATX…	452	547	16881	6.07662	3.9e-41	1.3e-41	1.21e-41
GOTERM_MF_DIRECT	structural constituent of ribosome	GO:0003735~structural constituent of ribosome	63	13.6364	6.97e-46	RPL4, RPL5, SLC25A3, RPL30, RPL3, RPL31, RPL34, RPLP0, RPL10A, RPL8, RPL9, RPL6, RPL7, RPS4X, RPS15, RPS14, RPL7A, RPS16, RPS19, RPL18A, RPL36, RPL35, RPS11, RPS10, RPS13, RPS12, RPS9, RPL21, RPS7, RPS8, RPL23, RPL22, RPS6, RPL13A, RPSA, RPL37A, RPL24, RPL27, RPL26, RPL29, SLC25A5, RPL28, SLC25A11, RPL10, RPL12, RPL11, RPL36A, RPS15A, RPS3, RPL13, RPS2, RPL15, RPL18, RPL19, RPL35A, RPL23A, RPS26,…	452	222	16881	10.5986	4.89e-43	2.45e-43	2.27e-43
GOTERM_MF_DIRECT	ATP binding	GO:0005524~ATP binding	59	12.7706	0.00248922	EIF4A1, HSP90AB1, CHD8, EIF4A3, DDX42, PEBP1, ATP2A2, HNRNPU, PYGL, CHD2, CHD1, ACTB, DHX15, CCT3, CCT2, HSP90AA1, DYRK1A, RECQL, PRPF4B, ILF2, CLPX, NME1, ACLY, PKM, MTHFD1, DDX39B, TCP1, BMP2K, MCM3, LANCL2, MYH9, MCM5, TP53, PRPS2, VCP, DDX5, HSP90AB4P, DHX9, ATP1A3, DDX21, TWF1, HSPD1, HSP90B1, PGK1, ASCC3, ABCF2, CCT7, ABCF1, CCT4, HSPA8, XRCC6, HSPA5, XRCC5, PAICS, DNAJA1, GLUD1, CDK1, ALDH…	452	1495	16881	1.47391	0.825725	0.0499267	0.0463707
GOTERM_MF_DIRECT	cadherin binding involved in cell-cell adhesion	GO:0098641~cadherin binding involved in cell-cell adhesion	56	12.1212	3.33e-31	HSP90AB1, YWHAB, RPL34, PARK7, ENO1, RPL6, RPL7A, ATIC, CAPZB, RACK1, CLIC1, EIF2A, ANXA1, ANXA2, YWHAZ, SND1, HCFC1, ATXN2L, EEF1G, PKM, EEF1D, FSCN1, RPL24, MYH9, TAGLN2, RPL29, PFN1, ALDOA, AHNAK, TWF1, SLC3A2, CBL, PSMB6, LDHA, PRDX1, PCBP1, FLNA, RPS2, RPL15, HSPA8, JUP, HSPA5, RPL23A, EEF2, PAICS, PRDX6, RAB10, RPS26, KRT18, EIF2S3, HNRNPK, FASN, CAPZA1, UBAP2, RAN, HSPA1B	452	290	16881	7.2119	2.33e-28	5.84e-29	5.42e-29
GOTERM_MF_DIRECT	nucleotide binding	GO:0000166~nucleotide binding	49	10.6061	4.24e-21	RBM27, ELAVL1, PTBP1, SYNCRIP, HINT1, SNRNP70, RBM7, RBM33, HSP90AA1, PABPC4, SAFB, SFPQ, RBMXL1, HNRNPH1, NCL, VDAC3, SRSF3, VDAC2, SRSF5, PABPC1, SRSF7, RBM22, SF3B4, U2AF1L5, ATP1A3, RBM15B, PABPN1, TRA2B, TRA2A, SAFB2, RALY, IGF2BP2, HNRNPA1, HNRNPA0, HNRNPA3, CPSF7, FUS, NONO, RPL23A, HNRNPL, HNRNPM, HNRNPF, HNRNPA2B1, EIF3G, HNRNPD, HNRNPC, PPIL4, RPS24, EIF3B	452	348	16881	5.25868	2.97e-18	4.96e-19	4.61e-19
GOTERM_MF_DIRECT	identical protein binding	GO:0042802~identical protein binding	45	9.74026	8.31e-07	PRPS2, COL18A1, VCP, PCNA, AHCY, HSPB1, PARK7, PRPF19, THBS1, ACTB, PRPSAP1, CDC42, PRDX3, VTN, LDHB, LDHA, PRDX1, SAFB2, CCT7, B2M, CTSC, HSP90AA1, SMAD4, PARP1, PRMT1, FUS, NONO, DYRK1A, PAICS, YWHAZ, NME1, HCFC1, GLUD1, DDX39B, CTH, NCL, ALB, VIM, ALDH18A1, HNRNPC, ALDOA, CBLL1, GAPDH, TP53, SF1	452	749	16881	2.24383	0.000582	5.3e-05	4.92e-05
GOTERM_MF_DIRECT	nucleic acid binding	GO:0003676~nucleic acid binding	45	9.74026	0.000579	SF3B4, EIF4A1, DDX5, DHX9, EIF4A3, DDX42, YY1, PTBP1, SYNCRIP, RBM15B, PABPN1, SNRNP70, TRA2B, TRA2A, SAFB2, RALY, ASCC3, RBM7, HNRNPA1, RBM33, NPM1, CPSF7, HNRNPA3, SF3A2, FUS, NONO, PABPC4, RECQL, SAFB, SND1, HNRNPL, SFPQ, DDX39B, HNRNPH1, NCL, HNRNPF, HNRNPA2B1, HNRNPD, SRSF3, SRSF5, PABPC1, HNRNPC, PPIL4, CBLL1, SRSF7	452	985	16881	1.70622	0.333759	0.0169403	0.0157337
GOTERM_MF_DIRECT	protein kinase binding	GO:0019901~protein kinase binding	25	5.41126	7.84e-05	HSP90AB1, CLTC, GATA6, PEBP1, HSPB1, ELAVL1, CDC42, PRDX3, RPS19, RPS3, HNRNPA0, NPM1, PARP1, JUP, PGAM1, RCC2, RPS6, MSN, EEF2, YWHAZ, NME1, EEF1A1, VDAC1, TP53, CDK5R1	452	376	16881	2.4832	0.0534591	0.00392981	0.00364991
GOTERM_MF_DIRECT	chromatin binding	GO:0003682~chromatin binding	25	5.41126	0.000144	PCNA, CCNT1, HDAC1, CHD8, GATA6, YBX1, MECP2, SIN3A, RCC1, BRD4, SMAD4, NONO, SAFB, HCFC1, NCOR2, SFPQ, MEIS1, WDR82, CDK1, HNRNPD, WAC, MCM5, TOP1, TP53, RAN	452	391	16881	2.38794	0.0960688	0.00632118	0.00587095
GOTERM_MF_DIRECT	ubiquitin protein ligase binding	GO:0031625~ubiquitin protein ligase binding	23	4.97835	9.87e-06	HSPA8, CCT2, VCP, TPI1, HSPA5, XRCC5, TUBB, HM13, PA2G4, ERLIN2, YWHAZ, PRDX6, HSPD1, DNAJA1, TCP1, PCBP2, SUMO2, UBE2V2, SLC25A5, TP53, HSPA1B, CCDC50, CUL4B	452	287	16881	2.99299	0.00689601	0.000577	0.000536
GOTERM_MF_DIRECT	GTP binding	GO:0005525~GTP binding	23	4.97835	0.000691	ARF3, ARF4, HSP90AA1, RAB5C, HSP90AB1, TUBB, DIRAS2, RAB1C, TUBB4B, EEF2, GTPBP4, TUFM, NME1, CDC42, RAB10, EEF1A1, TUBA1C, GLUD1, EIF2S3, RAB14, LANCL2, RAN, RAB7A	452	384	16881	2.23695	0.38384	0.0193909	0.0180097
GOTERM_MF_DIRECT	unfolded protein binding	GO:0051082~unfolded protein binding	22	4.7619	1.21e-12	CCT3, HSPA8, CCT2, NPM1, HSP90AA1, HSP90AB4P, HSP90AB1, HSPA5, TUBB4B, CLPX, HSPD1, HSP90B1, DNAJA1, LMAN1, TCP1, CANX, SERPINH1, PPIB, CCT7, PPIA, HSPA1B, CCT4	452	110	16881	7.46947	8.52e-10	1.22e-10	1.13e-10
GOTERM_MF_DIRECT	enzyme binding	GO:0019899~enzyme binding	22	4.7619	0.000258	HSPA8, DDX5, PCNA, HSPA5, PARP1, YWHAB, PRMT1, HDAC1, ATP2A2, PEBP1, ARPC4, DHCR24, PARK7, HACD3, HNRNPUL1, PCBP2, CAT, RPS3, RACK1, RPS2, TP53, HSPA1B	452	333	16881	2.46739	0.16539	0.010057	0.00934068
GOTERM_MF_DIRECT	mRNA binding	GO:0003729~mRNA binding	20	4.329	8.77e-10	EIF4A1, HSP90AA1, HNRNPA3, EIF4A3, RPL13A, PARK7, ELAVL1, RPL7, MECP2, RPS26, SNRNP70, TRA2B, PCBP1, RPS3, RPL35, RPS2, IGF2BP2, NSRP1, RPS13, EIF2A	452	125	16881	5.97558	6.15e-07	7.7e-08	7.15e-08
GOTERM_MF_DIRECT	structural molecule activity	GO:0005198~structural molecule activity	19	4.11255	0.000121	DSP, COL18A1, COPA, CSTA, KRT80, ANXA1, JUP, LAMB2, TUBB, CLTC, KRT78, KRT77, LMNB2, TUBA1C, FLG2, KRT18, LMNA, MAP4, VIM	452	247	16881	2.87287	0.0811001	0.00564624	0.00524409
GOTERM_MF_DIRECT	GTPase activity	GO:0003924~GTPase activity	17	3.67965	0.000575	ARF3, ARF4, RAB5C, TUBB, TUBB4B, EEF2, GTPBP4, TUFM, CDC42, RAB10, EEF1A1, TUBA1C, EIF2S3, RAB14, GNB1, RAN, RAB7A	452	234	16881	2.71327	0.331954	0.0169403	0.0157337
GOTERM_MF_DIRECT	double-stranded RNA binding	GO:0003725~double-stranded RNA binding	14	3.0303	6.08e-09	EIF4A1, HSP90AB1, ACTN1, CLTC, DDX21, MSN, SLC3A2, TUBB4B, ELAVL1, ILF2, HSPD1, ILF3, DHX15, VIM	452	61	16881	8.57152	4.26e-06	4.74e-07	4.4e-07
GOTERM_MF_DIRECT	protein complex binding	GO:0032403~protein complex binding	14	3.0303	0.00368836	BCAP31, SLC25A3, YWHAB, TUBB, TWF1, AP2B1, HADHA, DDX39B, SIN3A, GNB1, PGAM5, VDAC1, PPIB, PAFAH1B1	452	206	16881	2.53817	0.925004	0.0719231	0.0668004
GOTERM_MF_DIRECT	transcription factor binding	GO:0008134~transcription factor binding	14	3.0303	0.0420427	GTF2A1, CCNT1, PARP1, HDAC1, GATA6, PARK7, YWHAZ, MEIS2, MECP2, NCOR2, RPS3, HNRNPD, FLNA, TP53	452	284	16881	1.84107	1	0.33954	0.315356
GOTERM_MF_DIRECT	protein domain specific binding	GO:0019904~protein domain specific binding	13	2.81385	0.0102685	VCP, HSPA5, YWHAB, RCC2, TUBB, FOXH1, ATN1, YWHAZ, MECP2, HNRNPM, YWHAQ, MYH9, YWHAG	452	208	16881	2.33421	0.999279	0.126465	0.117457
GOTERM_MF_DIRECT	actin filament binding	GO:0051015~actin filament binding	12	2.5974	0.000834	CAPZB, TPM4, WDR1, ACTN1, ARPC1B, CFL1, FSCN1, MYH9, FLNA, ARPC4, EEF2, CORO1C	452	132	16881	3.39521	0.442873	0.0220124	0.0204446
GOTERM_MF_DIRECT	transcription regulatory region DNA binding	GO:0044212~transcription regulatory region DNA binding	12	2.5974	0.0283332	HNRNPL, YY1, XRCC6, SFPQ, SMAD4, CCNT1, XRCC5, HDAC1, FOXH1, GATA6, ARID5B, TP53	452	213	16881	2.10408	1	0.258311	0.239912
GOTERM_MF_DIRECT	transcription coactivator activity	GO:0003713~transcription coactivator activity	12	2.5974	0.0698923	YY1, GTF2A1, NPM1, DDX5, JUP, FUS, NACA, SUB1, ARID5B, PARK7, RAN, HCFC1	452	248	16881	1.80713	1	0.426647	0.396259
GOTERM_MF_DIRECT	rRNA binding	GO:0019843~rRNA binding	11	2.38095	6.93e-08	RPS4X, RPS9, RPL12, RPL11, SBDS, DDX21, RPL23A, RPL8, RPF2, RPS11, RPL9	452	40	16881	10.2705	4.86e-05	4.87e-06	4.52e-06
GOTERM_MF_DIRECT	histone deacetylase binding	GO:0042826~histone deacetylase binding	11	2.38095	0.000399	MECP2, NCOR2, SFPQ, HSP90AA1, HSP90AB1, RBBP4, PARP1, YWHAB, HDAC1, HNRNPD, HSPA1B	452	102	16881	4.02765	0.243767	0.0133213	0.0123725
GOTERM_MF_DIRECT	ATPase activity	GO:0016887~ATPase activity	11	2.38095	0.0254541	HSPA8, VCP, HSP90AA1, HSPA5, DDX39B, MYH9, ABCF2, HSPA1B, CLPX, HSPD1, ABCF1	452	183	16881	2.24492	1	0.250079	0.232268
GOTERM_MF_DIRECT	single-stranded DNA binding	GO:0003697~single-stranded DNA binding	10	2.1645	0.000847	HNRNPK, ANXA1, PCBP1, SUB1, PARK7, YBX1, HNRNPA1, YBX3, HSPD1, NME1	452	93	16881	4.01584	0.447742	0.0220124	0.0204446
GOTERM_MF_DIRECT	protein C-terminus binding	GO:0008022~protein C-terminus binding	10	2.1645	0.0559407	PRDX3, XRCC6, ATXN2, YWHAQ, XRCC5, YWHAB, NCL, ATP2A2, VIM, PABPC1	452	182	16881	2.05205	1	0.357003	0.331576
GOTERM_MF_DIRECT	ribosome binding	GO:0043022~ribosome binding	9	1.94805	5.67e-05	EIF5A, RPN2, HSPA5, SBDS, RPSA, EEF2, EIF2S1, EIF2A, ABCF1	452	51	16881	6.59071	0.038942	0.00305969	0.00284177
GOTERM_MF_DIRECT	glycoprotein binding	GO:0001948~glycoprotein binding	9	1.94805	0.000324	AZGP1, HSP90AA1, HSP90AB1, HSPA5, CANX, FLNA, VIM, THBS1, B2M	452	65	16881	5.17117	0.203309	0.0119777	0.0111245
GOTERM_MF_DIRECT	structural constituent of cytoskeleton	GO:0005200~structural constituent of cytoskeleton	9	1.94805	0.00932765	DSP, TUBA1C, TUBB, ARPC1B, MSN, ARPC4, VIM, TUBB4B, ACTB	452	110	16881	3.05569	0.998597	0.124704	0.115822
GOTERM_MF_DIRECT	ion channel binding	GO:0044325~ion channel binding	9	1.94805	0.0108788	HSP90AA1, HSP90AB1, YWHAQ, PRKCSH, ACTN1, FHL1, FLNA, VDAC1, CHERP	452	113	16881	2.97457	0.999532	0.131672	0.122293
GOTERM_MF_DIRECT	ATP-dependent RNA helicase activity	GO:0004004~ATP-dependent RNA helicase activity	8	1.7316	0.00169688	EIF4A1, DDX5, DDX39B, DHX9, EIF4A3, DHX15, DDX42, DDX21	452	65	16881	4.5966	0.695939	0.0372254	0.034574
GOTERM_MF_DIRECT	kinase binding	GO:0019900~kinase binding	8	1.7316	0.00385382	PRDX3, LDHB, LDHA, HSP90AB1, RPS3, FLNA, PARK7, TNS2	452	75	16881	3.98372	0.933246	0.0731184	0.0679105
GOTERM_MF_DIRECT	double-stranded DNA binding	GO:0003690~double-stranded DNA binding	8	1.7316	0.00589337	XRCC6, XRCC5, SAFB2, PARK7, YBX1, SAFB, YBX3, TP53	452	81	16881	3.68863	0.984132	0.0962127	0.0893599
GOTERM_MF_DIRECT	chaperone binding	GO:0051087~chaperone binding	8	1.7316	0.00589337	DNAJA1, SDF2L1, HSPA5, ALB, ATP1A3, TP53, CTSC, HSPD1	452	81	16881	3.68863	0.984132	0.0962127	0.0893599
GOTERM_MF_DIRECT	protein N-terminus binding	GO:0047485~protein N-terminus binding	8	1.7316	0.0151816	EIF5A, MECP2, NCOR2, YWHAQ, PARP1, HDAC1, RPS21, TP53	452	97	16881	3.08019	0.999978	0.166338	0.154491
GOTERM_MF_DIRECT	NAD binding	GO:0051287~NAD binding	7	1.51515	0.00047	HADHA, LDHB, LDHA, AHCY, PARP1, PHGDH, GAPDH	452	38	16881	6.87977	0.280748	0.0149971	0.0139289
GOTERM_MF_DIRECT	translation initiation factor activity	GO:0003743~translation initiation factor activity	7	1.51515	0.00564894	EIF4A1, EIF2S3, EIF3I, EIF3G, EIF2S1, EIF2A, EIF3B	452	61	16881	4.28576	0.981148	0.0962127	0.0893599
GOTERM_MF_DIRECT	helicase activity	GO:0004386~helicase activity	7	1.51515	0.0261922	EIF4A1, ANXA1, DHX9, EIF4A3, DDX42, CHD2, CHD1	452	85	16881	3.07566	1	0.250079	0.232268
GOTERM_MF_DIRECT	zinc ion transmembrane transporter activity	GO:0005385~zinc ion transmembrane transporter activity	6	1.2987	0.000241	SLC30A7, SLC39A6, SLC39A10, SLC30A1, SLC39A7, SLC39A14	452	22	16881	10.1856	0.155255	0.00993769	0.00922988
GOTERM_MF_DIRECT	ATP-dependent DNA helicase activity	GO:0004003~ATP-dependent DNA helicase activity	6	1.2987	0.00147737	XRCC6, XRCC5, DHX9, RECQL, CHD2, CHD1	452	32	16881	7.00263	0.64527	0.0334552	0.0310723
GOTERM_MF_DIRECT	translation elongation factor activity	GO:0003746~translation elongation factor activity	6	1.2987	0.00195399	EIF5A, EEF1G, EEF1A1, EEF1D, EEF2, TUFM	452	34	16881	6.59071	0.74617	0.0415668	0.0386062
GOTERM_MF_DIRECT	receptor tyrosine kinase binding	GO:0030971~receptor tyrosine kinase binding	6	1.2987	0.00555584	PCNA, RACK1, CPNE3, CBL, TP53, YWHAG	452	43	16881	5.21126	0.979869	0.0962127	0.0893599
GOTERM_MF_DIRECT	protein kinase C binding	GO:0005080~protein kinase C binding	6	1.2987	0.00741305	DSP, HINT1, PRKCSH, RACK1, HSPB1, YWHAG	452	46	16881	4.87139	0.99457	0.108416	0.100694
GOTERM_MF_DIRECT	mRNA 3'-UTR binding	GO:0003730~mRNA 3'-UTR binding	6	1.2987	0.00966404	HNRNPA2B1, IGF2BP2, PABPC1, HNRNPC, YBX3, ELAVL1	452	49	16881	4.57314	0.998894	0.124704	0.115822
GOTERM_MF_DIRECT	GDP binding	GO:0019003~GDP binding	6	1.2987	0.0143881	PRPS2, RAB10, RAB5C, RAB14, RAN, RAB7A	452	54	16881	4.14971	0.999961	0.160325	0.148906
GOTERM_MF_DIRECT	protein phosphatase binding	GO:0019903~protein phosphatase binding	6	1.2987	0.0263617	VCP, HSP90AA1, JUP, RACK1, TP53, HSP90B1	452	63	16881	3.55689	1	0.250079	0.232268
GOTERM_MF_DIRECT	damaged DNA binding	GO:0003684~damaged DNA binding	6	1.2987	0.0263617	XRCC6, PCNA, XRCC5, RPS3, TP53, CUL4B	452	63	16881	3.55689	1	0.250079	0.232268
GOTERM_MF_DIRECT	core promoter binding	GO:0001047~core promoter binding	6	1.2987	0.027991	SFPQ, HDAC1, NONO, HNRNPU, PARK7, SAFB	452	64	16881	3.50131	1	0.258311	0.239912
GOTERM_MF_DIRECT	RNA polymerase II distal enhancer sequence-specific DNA binding	GO:0000980~RNA polymerase II distal enhancer sequence-specific DNA binding	6	1.2987	0.0296828	SFPQ, RBBP4, HDAC1, NONO, HNRNPC, ACTB	452	65	16881	3.44745	1	0.267145	0.248118
GOTERM_MF_DIRECT	GTPase binding	GO:0051020~GTPase binding	5	1.08225	0.00471423	HSP90AA1, GNB1, FLNA, ENO1, YBX1	452	26	16881	7.18218	0.963575	0.0848562	0.0788123
GOTERM_MF_DIRECT	ADP binding	GO:0043531~ADP binding	5	1.08225	0.0111453	PRPS2, GLUD1, VCP, PKM, MYH9	452	33	16881	5.65869	0.999613	0.13261	0.123165
GOTERM_MF_DIRECT	nucleosomal DNA binding	GO:0031492~nucleosomal DNA binding	5	1.08225	0.0339548	RBBP4, HDAC1, RCC1, HNRNPC, ACTB	452	46	16881	4.05949	1	0.297953	0.276731
GOTERM_MF_DIRECT	RNA polymerase II transcription factor binding	GO:0001085~RNA polymerase II transcription factor binding	5	1.08225	0.0363582	SMAD4, HDAC1, DHX9, GATA6, TP53	452	47	16881	3.97312	1	0.315104	0.292661
GOTERM_MF_DIRECT	G-protein coupled receptor binding	GO:0001664~G-protein coupled receptor binding	5	1.08225	0.0590273	DNAJA1, HSPA8, PSAP, FLNA, HSPA1B	452	55	16881	3.39521	1	0.373308	0.346719
GOTERM_MF_DIRECT	transcription regulatory region sequence-specific DNA binding	GO:0000976~transcription regulatory region sequence-specific DNA binding	5	1.08225	0.0690858	SFPQ, SIN3A, HDAC1, NONO, JMJD1C	452	58	16881	3.2196	1	0.425423	0.395122
GOTERM_MF_DIRECT	calcium-dependent protein binding	GO:0048306~calcium-dependent protein binding	5	1.08225	0.0690858	DDX5, ANXA1, ANXA2, CPNE3, RBM22	452	58	16881	3.2196	1	0.425423	0.395122
GOTERM_MF_DIRECT	collagen binding	GO:0005518~collagen binding	5	1.08225	0.0762497	VTN, SMAD4, SERPINH1, PPIB, NID1	452	60	16881	3.11228	1	0.431324	0.400603
GOTERM_MF_DIRECT	porin activity	GO:0015288~porin activity	4	0.865801	0.000357	TOMM40, VDAC3, VDAC2, VDAC1	452	6	16881	24.8982	0.221307	0.0125225	0.0116306
GOTERM_MF_DIRECT	protein transmembrane transporter activity	GO:0008320~protein transmembrane transporter activity	4	0.865801	0.00096	AZGP1, TOMM40, RAN, TOMM22	452	8	16881	18.6737	0.489878	0.0240622	0.0223484
GOTERM_MF_DIRECT	dolichyl-diphosphooligosaccharide-protein glycotransferase activity	GO:0004579~dolichyl-diphosphooligosaccharide-protein glycotransferase activity	4	0.865801	0.00141115	RPN2, DAD1, RPN1, STT3A	452	9	16881	16.5988	0.628392	0.0330209	0.030669
GOTERM_MF_DIRECT	pre-mRNA binding	GO:0036002~pre-mRNA binding	4	0.865801	0.00141115	PTBP1, DDX5, TRA2B, RBM22	452	9	16881	16.5988	0.628392	0.0330209	0.030669
GOTERM_MF_DIRECT	poly(A) binding	GO:0008143~poly(A) binding	4	0.865801	0.0044369	SYNCRIP, PABPC4, EIF4A3, PABPC1	452	13	16881	11.4915	0.955719	0.081966	0.0761279
GOTERM_MF_DIRECT	RNA polymerase binding	GO:0070063~RNA polymerase binding	4	0.865801	0.00678433	CCNT1, PABPN1, STOM, PPIB	452	15	16881	9.95929	0.991537	0.101332	0.0941146
GOTERM_MF_DIRECT	poly(U) RNA binding	GO:0008266~poly(U) RNA binding	4	0.865801	0.00678433	HNRNPH1, PABPC4, PABPC1, HNRNPC	452	15	16881	9.95929	0.991537	0.101332	0.0941146
GOTERM_MF_DIRECT	MHC class II protein complex binding	GO:0023026~MHC class II protein complex binding	4	0.865801	0.0081864	HSPA8, HSP90AA1, PKM, HSP90AB1	452	16	16881	9.33684	0.996856	0.117283	0.108929
GOTERM_MF_DIRECT	oxidoreductase activity, acting on the CH-OH group of donors, NAD or NADP as acceptor	GO:0016616~oxidoreductase activity, acting on the CH-OH group of donors, NAD or NADP as acceptor	4	0.865801	0.00974619	LDHB, LDHA, RDH11, AKR1B15	452	17	16881	8.78761	0.998957	0.124704	0.115822
GOTERM_MF_DIRECT	MHC class I protein binding	GO:0042288~MHC class I protein binding	4	0.865801	0.0133515	BCAP31, VCP, TUBB, TUBB4B	452	19	16881	7.8626	0.999919	0.154918	0.143884
GOTERM_MF_DIRECT	antioxidant activity	GO:0016209~antioxidant activity	4	0.865801	0.0154017	PRDX2, PRDX1, ALB, CAT	452	20	16881	7.46947	0.999981	0.166338	0.154491
GOTERM_MF_DIRECT	telomeric DNA binding	GO:0042162~telomeric DNA binding	4	0.865801	0.0252832	XRCC6, XRCC5, NCL, HNRNPD	452	24	16881	6.22456	1	0.250079	0.232268
GOTERM_MF_DIRECT	DNA helicase activity	GO:0003678~DNA helicase activity	4	0.865801	0.0252832	CHD8, MCM3, RECQL, MCM5	452	24	16881	6.22456	1	0.250079	0.232268
GOTERM_MF_DIRECT	translation factor activity, RNA binding	GO:0008135~translation factor activity, RNA binding	4	0.865801	0.0414116	EIF4A1, EIF2S3, EEF1D, ABCF1	452	29	16881	5.15136	1	0.33954	0.315356
GOTERM_MF_DIRECT	estrogen receptor binding	GO:0030331~estrogen receptor binding	4	0.865801	0.075478	DDX5, PCNA, PARP1, FUS	452	37	16881	4.03755	1	0.431324	0.400603
GOTERM_MF_DIRECT	Rac GTPase binding	GO:0048365~Rac GTPase binding	4	0.865801	0.0906291	RCC2, FLNA, CORO1C, RAB7A	452	40	16881	3.73473	1	0.489397	0.45454
GOTERM_MF_DIRECT	androgen receptor binding	GO:0050681~androgen receptor binding	4	0.865801	0.0906291	DDX5, FOXH1, PARK7, RAN	452	40	16881	3.73473	1	0.489397	0.45454
GOTERM_MF_DIRECT	5.8S rRNA binding	GO:1990932~5.8S rRNA binding	3	0.649351	0.00209879	RPL8, RPS13, RPL19	452	3	16881	37.3473	0.770717	0.0433338	0.0402474
GOTERM_MF_DIRECT	thioredoxin peroxidase activity	GO:0008379~thioredoxin peroxidase activity	3	0.649351	0.00675084	PRDX3, PRDX2, PRDX1	452	5	16881	22.4084	0.991334	0.101332	0.0941146
GOTERM_MF_DIRECT	5S rRNA binding	GO:0008097~5S rRNA binding	3	0.649351	0.00675084	RPL5, RPL3, EEF2	452	5	16881	22.4084	0.991334	0.101332	0.0941146
GOTERM_MF_DIRECT	C3HC4-type RING finger domain binding	GO:0055131~C3HC4-type RING finger domain binding	3	0.649351	0.00994788	DNAJA1, HSPA8, HSPA1B	452	6	16881	18.6737	0.999096	0.124704	0.115822
GOTERM_MF_DIRECT	translation regulator activity	GO:0045182~translation regulator activity	3	0.649351	0.00994788	RPS14, RPS9, IGF2BP2	452	6	16881	18.6737	0.999096	0.124704	0.115822
GOTERM_MF_DIRECT	peroxiredoxin activity	GO:0051920~peroxiredoxin activity	3	0.649351	0.00994788	PRDX1, PARK7, PRDX6	452	6	16881	18.6737	0.999096	0.124704	0.115822
GOTERM_MF_DIRECT	voltage-gated anion channel activity	GO:0008308~voltage-gated anion channel activity	3	0.649351	0.00994788	VDAC3, VDAC2, VDAC1	452	6	16881	18.6737	0.999096	0.124704	0.115822
GOTERM_MF_DIRECT	large ribosomal subunit rRNA binding	GO:0070180~large ribosomal subunit rRNA binding	3	0.649351	0.0136822	RPL23, RPLP0, RPL19	452	7	16881	16.006	0.999936	0.154918	0.143884
GOTERM_MF_DIRECT	N6-methyladenosine-containing RNA binding	GO:1990247~N6-methyladenosine-containing RNA binding	3	0.649351	0.0136822	YTHDC1, HNRNPA2B1, HNRNPC	452	7	16881	16.006	0.999936	0.154918	0.143884
GOTERM_MF_DIRECT	small ribosomal subunit rRNA binding	GO:0070181~small ribosomal subunit rRNA binding	3	0.649351	0.0179231	RPS14, RPS3, RPS13	452	8	16881	14.0053	0.999997	0.187791	0.174416
GOTERM_MF_DIRECT	3-hydroxyacyl-CoA dehydrogenase activity	GO:0003857~3-hydroxyacyl-CoA dehydrogenase activity	3	0.649351	0.0179231	HADHA, HSD17B4, HSD17B10	452	8	16881	14.0053	0.999997	0.187791	0.174416
GOTERM_MF_DIRECT	Tat protein binding	GO:0030957~Tat protein binding	3	0.649351	0.0226408	DNAJA1, NPM1, ACTB	452	9	16881	12.4491	1	0.233733	0.217085
GOTERM_MF_DIRECT	U6 snRNA binding	GO:0017070~U6 snRNA binding	3	0.649351	0.0278069	EIF5A, DDX39B, RBM22	452	10	16881	11.2042	1	0.258311	0.239912
GOTERM_MF_DIRECT	metal ion transmembrane transporter activity	GO:0046873~metal ion transmembrane transporter activity	3	0.649351	0.0333943	SLC39A6, SLC39A7, SLC39A14	452	11	16881	10.1856	1	0.296745	0.275609
GOTERM_MF_DIRECT	RNA helicase activity	GO:0003724~RNA helicase activity	3	0.649351	0.0457296	DDX5, DHX9, DHX15	452	13	16881	8.61862	1	0.33954	0.315356
GOTERM_MF_DIRECT	S100 protein binding	GO:0044548~S100 protein binding	3	0.649351	0.0457296	AHNAK, ANXA2, ATP2A2	452	13	16881	8.61862	1	0.33954	0.315356
GOTERM_MF_DIRECT	protein binding involved in protein folding	GO:0044183~protein binding involved in protein folding	3	0.649351	0.0524286	CCT3, CCT2, HSPA1B	452	14	16881	8.003	1	0.33954	0.315356
GOTERM_MF_DIRECT	telomerase RNA binding	GO:0070034~telomerase RNA binding	3	0.649351	0.0667742	HNRNPU, HNRNPC, SNRPB	452	16	16881	7.00263	1	0.418531	0.388722
GOTERM_MF_DIRECT	myosin V binding	GO:0031489~myosin V binding	3	0.649351	0.074378	RAB10, RAB14, FUS	452	17	16881	6.59071	1	0.431324	0.400603
GOTERM_MF_DIRECT	fatty acid binding	GO:0005504~fatty acid binding	3	0.649351	0.0903466	FABP5, ARHGDIA, ALB	452	19	16881	5.89695	1	0.489397	0.45454
GOTERM_MF_DIRECT	small GTPase binding	GO:0031267~small GTPase binding	3	0.649351	0.0986738	RCC2, GDI2, FLNA	452	20	16881	5.6021	1	0.522266	0.485067
GOTERM_MF_DIRECT	(R)-(-)-1,2,3,4-tetrahydronaphthol dehydrogenase activity	GO:0034831~(R)-(-)-1,2,3,4-tetrahydronaphthol dehydrogenase activity	2	0.4329	0.0527206	AKR7A2, HSD17B4	452	2	16881	37.3473	1	0.33954	0.315356
GOTERM_MF_DIRECT	epoxide dehydrogenase activity	GO:0018451~epoxide dehydrogenase activity	2	0.4329	0.0527206	AKR7A2, HSD17B4	452	2	16881	37.3473	1	0.33954	0.315356
GOTERM_MF_DIRECT	2-hydroxytetrahydrofuran dehydrogenase activity	GO:0018453~2-hydroxytetrahydrofuran dehydrogenase activity	2	0.4329	0.0527206	AKR7A2, HSD17B4	452	2	16881	37.3473	1	0.33954	0.315356
GOTERM_MF_DIRECT	isocitrate dehydrogenase activity	GO:0004448~isocitrate dehydrogenase activity	2	0.4329	0.0527206	AKR7A2, HSD17B4	452	2	16881	37.3473	1	0.33954	0.315356
GOTERM_MF_DIRECT	pyruvate dehydrogenase activity	GO:0004738~pyruvate dehydrogenase activity	2	0.4329	0.0527206	PDHA1, PDHB	452	2	16881	37.3473	1	0.33954	0.315356
GOTERM_MF_DIRECT	mevaldate reductase activity	GO:0004495~mevaldate reductase activity	2	0.4329	0.0527206	AKR7A2, HSD17B4	452	2	16881	37.3473	1	0.33954	0.315356
GOTERM_MF_DIRECT	gluconate dehydrogenase activity	GO:0008875~gluconate dehydrogenase activity	2	0.4329	0.0527206	AKR7A2, HSD17B4	452	2	16881	37.3473	1	0.33954	0.315356
GOTERM_MF_DIRECT	3-ketoglucose-reductase activity	GO:0048258~3-ketoglucose-reductase activity	2	0.4329	0.0527206	AKR7A2, HSD17B4	452	2	16881	37.3473	1	0.33954	0.315356
GOTERM_MF_DIRECT	biliverdin reductase activity	GO:0004074~biliverdin reductase activity	2	0.4329	0.0527206	BLVRB, BLVRA	452	2	16881	37.3473	1	0.33954	0.315356
GOTERM_MF_DIRECT	CTP binding	GO:0002135~CTP binding	2	0.4329	0.0527206	HSP90AA1, HSP90AB1	452	2	16881	37.3473	1	0.33954	0.315356
GOTERM_MF_DIRECT	L-arabinose:NADP reductase activity	GO:0032867~L-arabinose:NADP reductase activity	2	0.4329	0.0527206	AKR7A2, HSD17B4	452	2	16881	37.3473	1	0.33954	0.315356
GOTERM_MF_DIRECT	3-hydroxymenthone dehydrogenase activity	GO:0034840~3-hydroxymenthone dehydrogenase activity	2	0.4329	0.0527206	AKR7A2, HSD17B4	452	2	16881	37.3473	1	0.33954	0.315356
GOTERM_MF_DIRECT	5-exo-hydroxycamphor dehydrogenase activity	GO:0018452~5-exo-hydroxycamphor dehydrogenase activity	2	0.4329	0.0527206	AKR7A2, HSD17B4	452	2	16881	37.3473	1	0.33954	0.315356
GOTERM_MF_DIRECT	L-xylulose reductase (NAD+) activity	GO:0044105~L-xylulose reductase (NAD+) activity	2	0.4329	0.0527206	AKR7A2, HSD17B4	452	2	16881	37.3473	1	0.33954	0.315356
GOTERM_MF_DIRECT	phenylcoumaran benzylic ether reductase activity	GO:0032442~phenylcoumaran benzylic ether reductase activity	2	0.4329	0.0527206	AKR7A2, HSD17B4	452	2	16881	37.3473	1	0.33954	0.315356
GOTERM_MF_DIRECT	steroid dehydrogenase activity, acting on the CH-CH group of donors	GO:0033765~steroid dehydrogenase activity, acting on the CH-CH group of donors	2	0.4329	0.0527206	AKR7A2, HSD17B4	452	2	16881	37.3473	1	0.33954	0.315356
GOTERM_MF_DIRECT	D-xylose:NADP reductase activity	GO:0032866~D-xylose:NADP reductase activity	2	0.4329	0.0527206	AKR7A2, HSD17B4	452	2	16881	37.3473	1	0.33954	0.315356
GOTERM_MF_DIRECT	D-arabinitol dehydrogenase, D-xylulose forming (NADP+) activity	GO:0052677~D-arabinitol dehydrogenase, D-xylulose forming (NADP+) activity	2	0.4329	0.0527206	AKR7A2, HSD17B4	452	2	16881	37.3473	1	0.33954	0.315356
GOTERM_MF_DIRECT	L-arabinose 1-dehydrogenase (NADP+) activity	GO:0044103~L-arabinose 1-dehydrogenase (NADP+) activity	2	0.4329	0.0527206	AKR7A2, HSD17B4	452	2	16881	37.3473	1	0.33954	0.315356
GOTERM_MF_DIRECT	D-arabinitol dehydrogenase, D-ribulose forming (NADP+) activity	GO:0033709~D-arabinitol dehydrogenase, D-ribulose forming (NADP+) activity	2	0.4329	0.0527206	AKR7A2, HSD17B4	452	2	16881	37.3473	1	0.33954	0.315356
GOTERM_MF_DIRECT	acetoin dehydrogenase activity	GO:0019152~acetoin dehydrogenase activity	2	0.4329	0.0527206	AKR7A2, HSD17B4	452	2	16881	37.3473	1	0.33954	0.315356
GOTERM_MF_DIRECT	(R)-2-hydroxyisocaproate dehydrogenase activity	GO:0043713~(R)-2-hydroxyisocaproate dehydrogenase activity	2	0.4329	0.0527206	AKR7A2, HSD17B4	452	2	16881	37.3473	1	0.33954	0.315356
GOTERM_MF_DIRECT	very long-chain-3-hydroxyacyl-CoA dehydrogenase activity	GO:0035380~very long-chain-3-hydroxyacyl-CoA dehydrogenase activity	2	0.4329	0.0527206	AKR7A2, HSD17B4	452	2	16881	37.3473	1	0.33954	0.315356
GOTERM_MF_DIRECT	C-3 sterol dehydrogenase (C-4 sterol decarboxylase) activity	GO:0000252~C-3 sterol dehydrogenase (C-4 sterol decarboxylase) activity	2	0.4329	0.0780315	AKR7A2, HSD17B4	452	3	16881	24.8982	1	0.431324	0.400603
GOTERM_MF_DIRECT	UTP binding	GO:0002134~UTP binding	2	0.4329	0.0780315	HSP90AA1, HSP90AB1	452	3	16881	24.8982	1	0.431324	0.400603
GOTERM_MF_DIRECT	long-chain-enoyl-CoA hydratase activity	GO:0016508~long-chain-enoyl-CoA hydratase activity	2	0.4329	0.0780315	HADHA, HSD17B4	452	3	16881	24.8982	1	0.431324	0.400603
GOTERM_MF_DIRECT	dihydrotestosterone 17-beta-dehydrogenase activity	GO:0035410~dihydrotestosterone 17-beta-dehydrogenase activity	2	0.4329	0.0780315	AKR7A2, HSD17B4	452	3	16881	24.8982	1	0.431324	0.400603
GOTERM_MF_DIRECT	protein kinase C inhibitor activity	GO:0008426~protein kinase C inhibitor activity	2	0.4329	0.0780315	HSPB1, YWHAG	452	3	16881	24.8982	1	0.431324	0.400603
GOTERM_MF_DIRECT	sulfonylurea receptor binding	GO:0017098~sulfonylurea receptor binding	2	0.4329	0.0780315	HSP90AA1, HSP90AB1	452	3	16881	24.8982	1	0.431324	0.400603
GOTERM_MF_DIRECT	oxidoreductase activity, acting on peroxide as acceptor	GO:0016684~oxidoreductase activity, acting on peroxide as acceptor	2	0.4329	0.0780315	CAT, PARK7	452	3	16881	24.8982	1	0.431324	0.400603
GOTERM_MF_DIRECT	pyruvate dehydrogenase (acetyl-transferring) activity	GO:0004739~pyruvate dehydrogenase (acetyl-transferring) activity	2	0.4329	0.0780315	PDHA1, PDHB	452	3	16881	24.8982	1	0.431324	0.400603
GOTERM_MF_DIRECT	fructose-bisphosphate aldolase activity	GO:0004332~fructose-bisphosphate aldolase activity	2	0.4329	0.0780315	ALDOC, ALDOA	452	3	16881	24.8982	1	0.431324	0.400603
GOTERM_CC_DIRECT	extracellular exosome	GO:0070062~extracellular exosome	252	54.5455	1.16e-87	RPL4, EIF4A1, RPL5, RPL30, RPL3, CALML5, RPL31, RPL34, ENO1, ACTB, RPL7, RPS14, RPS16, RPS19, PSMD2, PSMD3, STMN1, CPNE3, RPS11, B2M, RPS10, RPS13, ACTN1, RPL23, RPL22, HLA-A, MIF, SND1, FLG2, MYL6, AZGP1, MTAP, MTHFD1, SUB1, VDAC3, RPL24, VDAC2, RPL27, TAGLN2, VDAC1, RPL26, PFN1, RPL28, PFN2, KPRP, VPS26A, TXN, ZMPSTE24, PRDX3, PRDX2, LDHB, LDHA, PRDX1, PCBP1, PCBP2, SERPINH1, MAP4, CDSN, JUP, E…	457	2811	18224	3.57493	5.76e-85	5.76e-85	5.15e-85
GOTERM_CC_DIRECT	nucleus	GO:0005634~nucleus	240	51.9481	6.28e-25	RPL4, EIF4A1, RPL5, RPL30, RPL3, HNRNPU, JMJD1C, ENO1, RPL9, RPL6, RPL7, RPS15, PSMD2, PSMD3, RCC1, CPNE3, RPS13, RPL22, FOXH1, RECQL, GTPBP4, SND1, HCFC1, FLG2, AZGP1, MTAP, DDX39B, WDR82, SUB1, VDAC3, VDAC2, RPL27, VDAC1, PFN1, TP53, SF1, RPN2, DHX9, GATA6, TXN, AAAS, LDHA, PRDX1, PCBP2, BTF3, XRCC6, PRPF38A, JUP, XRCC5, RCC2, PA2G4, HRNR, HNRNPL, SMU1, RPS25, HNRNPK, HNRNPF, HNRNPD, PSMG1, HNR…	457	5415	18224	1.76742	3.11e-22	2.4e-23	2.14e-23
GOTERM_CC_DIRECT	cytoplasm	GO:0005737~cytoplasm	236	51.0823	1.37e-25	RPL4, EIF4A1, RPL5, RPL30, RPL3, RPL34, EIF4A3, ENO1, RPL8, RPL9, ACTB, RPL7, RPS15, RPS14, RPS19, PSMD3, STMN1, RPL36, RCC1, RPL35, CPNE3, RPS11, B2M, EIF2A, RPL21, ACTN1, RPL23, RPL22, RECQL, MIF, GTPBP4, CLPX, SND1, HCFC1, FLG2, MTAP, DDX39B, RPL24, PFN1, RPL28, TP53, PFN2, KPRP, DHX9, TWF1, TXN, HACD3, AAAS, PRDX3, PRDX2, LDHB, LDHA, PRDX1, PCBP1, PCBP2, MAP4, BTF3, XRCC6, JUP, ERLIN2, PA2G4,…	457	5222	18224	1.8022	6.81e-23	5.68e-24	5.07e-24
GOTERM_CC_DIRECT	cytosol	GO:0005829~cytosol	206	44.5887	9.83e-41	RPL4, EIF4A1, RPL5, RPL30, RPL3, RPL31, RPL34, EIF4A3, ENO1, RPL8, RPL9, ACTB, RPL6, RPL7, RPS15, RPS14, RPS16, RPS19, RPL18A, PSMD2, PSMD3, STMN1, RPL36, RPL35, CPNE3, RPS11, RPS10, RPS13, RPS12, RPL21, ACTN1, RPL23, RPL22, MYL6, MTAP, MTHFD1, RPL24, RPL27, RPL26, RPL29, PFN1, RPL28, TP53, DHX9, VPS26A, TXN, PRDX3, PRDX2, LDHB, LDHA, PRDX1, PCBP2, XRCC6, JUP, XRCC5, RCC2, PAICS, PRDX6, RPS26, RP…	457	3315	18224	2.47806	4.87e-38	6.96e-39	6.22e-39
GOTERM_CC_DIRECT	membrane	GO:0016020~membrane	192	41.5584	7.79e-60	RPL4, EIF4A1, RPL5, RPL30, RPL31, CSE1L, EIF4A3, HNRNPU, ENO1, RPL10A, RPL8, IPO7, RPL9, ACTB, RPL6, TOMM22, RPL7, RPS15, FBL, RPS14, RPS16, RPS19, RPL18A, PSMD2, CFL1, PSMD3, STMN1, RPL36, RPL35, SLC39A7, RPS11, B2M, RPS10, SLC16A3, RPS13, RPS12, SLC30A7, RPS9, RPL21, TPM4, RPS7, RPS8, RPL23, RPS6, DNAJB12, RECQL, RPSA, HLA-A, ILF2, GTPBP4, SND1, TUFM, HCFC1, ATXN2L, EEF1A1, ACLY, ILF3, MYL6, MT…	457	2200	18224	3.48021	3.86e-57	1.93e-57	1.73e-57
GOTERM_CC_DIRECT	nucleoplasm	GO:0005654~nucleoplasm	162	35.0649	6.15e-27	RPL3, CCNT1, CSE1L, EIF4A3, ATN1, JMJD1C, HNRNPU, IPO7, ACTB, RPS15, FBL, RPS14, RPS16, RPS19, PSMD2, PSMD3, RCC1, SLC39A7, RPS11, RPS10, RPS13, RPS12, RPS9, SUPT16H, RPS7, RPS8, RPS6, FOXH1, DYRK1A, RECQL, ARID5B, RPSA, PRPF4B, MIF, THNSL1, ILF2, CLPX, HCFC1, ACLY, ILF3, HNRNPUL1, DDX39B, NCL, UBE2V2, SBDS, SRSF3, PKP1, SRSF5, SRSF7, TP53, SF1, SNRPB, DDX5, VCP, DHX9, GATA6, TXN, AAAS, ATXN2, PC…	457	2784	18224	2.32046	3.05e-24	3.05e-25	2.72e-25
GOTERM_CC_DIRECT	focal adhesion	GO:0005925~focal adhesion	75	16.2338	9.04e-44	RPL4, RPL5, RPL30, RPL3, RPL31, YWHAB, ARPC1B, RPLP0, CLTC, FHL1, GDI2, HSPB1, RPL10A, RPL8, RPL9, ACTB, RPL6, RPL7, RPS4X, RPS15, RPS14, RPL7A, RPS16, RPS19, YWHAQ, CFL1, CPNE3, RPS11, B2M, RPS10, RPS13, TNS2, YWHAG, PDIA3, CAP1, RPS9, ANXA1, TPM4, RPS7, RPS8, RPL23, ACTN1, RPL22, RPL13A, YWHAZ, RPL37A, CAT, MYH9, RPL27, PABPC1, PFN1, PPIB, PPIA, AHNAK, RPL12, TWF1, HACD3, HSP90B1, CORO1C, CDC42…	457	391	18224	7.64913	4.48e-41	8.97e-42	8.01e-42
GOTERM_CC_DIRECT	nucleolus	GO:0005730~nucleolus	71	15.368	9.42e-19	RPL4, RPL5, SLC25A3, RPL3, CCNT1, RPL34, RPL10A, CHD2, RPL8, RPL9, RPL7, FBL, RPS14, PTBP1, RPL7A, RPS19, SIN3A, DHX15, RPL36, RPL35, RPS11, RPS10, RPS13, RPS9, RPL21, PARP1, RPS7, RPL23, RPS6, RPL13A, ILF2, GTPBP4, WDR33, EEF1A1, ILF3, EEF1D, SUB1, NCL, SBDS, SRSF5, TOP1, TP53, CSTB, INO80B, DDX5, DHX9, RPL12, RPL11, DDX21, RPF2, RBM15B, TRA2A, RPS3, FLNA, RPS2, RPL18, RPL19, HSPA8, NPM1, XRCC6,…	457	857	18224	3.30373	4.67e-16	3.11e-17	2.78e-17
GOTERM_CC_DIRECT	extracellular matrix	GO:0031012~extracellular matrix	68	14.7186	7.12e-45	COL18A1, EIF4A1, ARF4, RPL30, CLTC, HSPB1, HNRNPU, RPL9, RPS4X, CASP14, RPS14, RPS16, RPS19, CFL1, RPS11, RPS10, CTSD, EDIL3, RPS13, DSP, CCT2, HSP90AA1, DCD, ANXA2, RPS7, RPL23, TUBB, RPL22, HADHA, SFPQ, MYL6, PKM, CANX, MYH9, DSG1, RPL27, SLC25A5, GAPDH, CSTA, DDX5, RPL12, RPN1, RPL11, NID1, SBSN, THBS1, HSPD1, HSP90B1, VTN, GANAB, RPS15A, PRDX1, LMNA, RPS3, FLNA, HSPA8, JUP, HSPA5, LAMB2, RPL3…	457	296	18224	9.16104	3.53e-42	8.83e-43	7.88e-43
GOTERM_CC_DIRECT	mitochondrion	GO:0005739~mitochondrion	65	14.0693	3.24e-07	SLC25A3, OXNAD1, HSP90AB1, YWHAB, RPL34, CLTC, PARK7, TOMM22, MECP2, RPS14, AKR7A2, ATIC, YWHAQ, RACK1, CLIC1, YWHAG, PARP1, THNSL1, YWHAZ, SND1, CLPX, HCFC1, TUFM, HADHA, ILF3, PKM, MTHFD1, IVD, CAT, VDAC3, VDAC2, ALDOC, PGAM5, VDAC1, SLC25A5, SLC25A11, TP53, TOMM40, HSD17B4, PDHB, TXN, HACD3, HSD17B10, HSPD1, PRDX3, LDHB, RPS15A, PRDX1, PSAP, STOM, CYC1, ABCF2, CCT7, BCAP31, PDHA1, NIPSNAP3A, H…	457	1331	18224	1.94743	0.000161	7e-06	6.25e-06
GOTERM_CC_DIRECT	ribosome	GO:0005840~ribosome	61	13.2035	1.36e-53	RPL4, RPL5, RPL30, RPL3, RPL31, RPL34, RPLP0, RPL10A, RPL8, RPL9, RPL6, RPL7, RPS4X, RPS15, RPS14, RPL7A, RPS16, RPS19, RPL18A, RPL36, RPL35, RPS11, RPS10, RPS13, RPS9, RPL21, RPS7, RPS8, RPL23, RPL22, RPS6, RPL13A, RPL37A, CANX, RPL24, RPL27, RPL29, RPL28, SF1, RPL10, RPL11, RPL36A, RPS15A, RPS3, RPL13, RPS2, RPL15, RPL18, ABCF1, RPL19, RPL35A, RPL23A, EIF2S1, RPS26, RPS25, RPL27A, RPS20, FAU, R…	457	166	18224	14.6538	6.76e-51	2.25e-51	2.01e-51
GOTERM_CC_DIRECT	cell-cell adherens junction	GO:0005913~cell-cell adherens junction	56	12.1212	4.31e-30	HSP90AB1, YWHAB, RPL34, PARK7, ENO1, RPL6, RPL7A, ATIC, CAPZB, RACK1, CLIC1, EIF2A, ANXA1, ANXA2, YWHAZ, SND1, HCFC1, ATXN2L, EEF1G, PKM, EEF1D, FSCN1, RPL24, MYH9, TAGLN2, RPL29, PFN1, ALDOA, AHNAK, TWF1, SLC3A2, CBL, PSMB6, LDHA, PRDX1, PCBP1, FLNA, RPS2, RPL15, HSPA8, JUP, HSPA5, RPL23A, EEF2, PAICS, PRDX6, RAB10, RPS26, KRT18, EIF2S3, HNRNPK, FASN, CAPZA1, UBAP2, RAN, HSPA1B	457	323	18224	6.91374	2.14e-27	2.38e-28	2.12e-28
GOTERM_CC_DIRECT	intracellular ribonucleoprotein complex	GO:0030529~intracellular ribonucleoprotein complex	49	10.6061	2.31e-42	RPL4, RPL5, RPLP0, EIF4A3, HNRNPU, YBX1, ACTB, RPL7, RPS4X, SYNCRIP, RPS9, RPS7, RPS8, PABPC4, RPL22, RPS6, DYRK1A, RPL13A, ILF2, ILF3, RBMXL1, HNRNPUL1, NCL, RPL27, PABPC1, NSRP1, GAPDH, SNRPB, DDX5, DHX9, ATXN2, PABPN1, PCBP1, PCBP2, RPS3, HNRNPA1, HNRNPA0, HSPA8, NPM1, HNRNPA3, PA2G4, EEF2, HNRNPL, HNRNPM, HNRNPK, HNRNPF, HNRNPA2B1, HNRNPD, HNRNPC	457	136	18224	14.3676	1.15e-39	1.91e-40	1.71e-40
GOTERM_CC_DIRECT	extracellular space	GO:0005615~extracellular space	45	9.74026	0.0412969	CSTB, COL18A1, CSTA, GRN, COPA, HSPB1, ENO1, THBS1, ACTB, HSPD1, MECP2, VTN, IGKC, ARHGDIA, PRDX1, UBC, PSAP, CFL1, SERPINH1, STOM, CTSD, CLIC1, B2M, CTSC, EIF2A, HSPA8, ANXA1, TPI1, DCD, ANXA2, GDF15, ARG1, ACTN1, KRT78, MSN, MIF, YWHAZ, PRDX6, EEF1A1, AZGP1, CAT, ALB, FAU, ALDOA, PPIA	457	1347	18224	1.33221	1	0.280593	0.25061
GOTERM_CC_DIRECT	perinuclear region of cytoplasm	GO:0048471~perinuclear region of cytoplasm	41	8.87446	4.91e-08	ARF3, SEC23A, VCP, YWHAB, HDAC1, ATN1, ATP2A2, TWF1, PARK7, CBL, YBX3, HSP90B1, CTIF, ATXN2, TRA2B, LMNA, RACK1, FLNA, STOM, CLIC1, SLC30A7, HSP90AA1, ANXA2, FUS, RPS6, MSN, MEIS2, GTPBP4, CHERP, HRNR, NME1, DNAJA1, KRT18, RAB14, MCM3, EIF3G, PPIB, GAPDH, HSPA1B, CDK5R1, PAFAH1B1	457	621	18224	2.63281	2.44e-05	1.11e-06	9.89e-07
GOTERM_CC_DIRECT	endoplasmic reticulum	GO:0005783~endoplasmic reticulum	40	8.65801	0.000118	FKBP2, SEC23A, VCP, RPN2, RPL10, PRKCSH, HM13, ATP1A3, ATP2A2, MSMO1, PLOD1, PARK7, HACD3, THBS1, HSP90B1, SYNCRIP, SLC39A6, SERPINH1, TMED2, STOM, SLC39A7, BCAP31, PDIA3, TMED9, SSR4, HSPA5, SLC30A1, DHCR24, ERLIN2, HLA-A, SLC39A14, EEF1G, EEF1D, SCD, CAT, ALB, CANX, PSMG1, PPIB, TP53	457	828	18224	1.92645	0.0566598	0.00182265	0.00162789
GOTERM_CC_DIRECT	cytosolic large ribosomal subunit	GO:0022625~cytosolic large ribosomal subunit	37	8.00866	6.56e-40	RPL4, RPL5, RPL30, RPL3, RPL10, RPL31, RPL34, RPL12, RPLP0, RPL11, RPL36A, RPL10A, RPL8, RPL9, RPL6, RPL7, RPL7A, RPL18A, RPL36, RPL35, RPL13, RPL15, RPL18, RPL19, RPL21, RPL23, RPL22, RPL35A, RPL13A, RPL23A, RPL27A, RPL37A, RPL24, RPL27, RPL26, RPL29, RPL28	457	68	18224	21.698	3.26e-37	4.07e-38	3.63e-38
GOTERM_CC_DIRECT	myelin sheath	GO:0043209~myelin sheath	36	7.79221	4.84e-24	SLC25A3, VCP, WDR1, GDI2, CLTC, ATP1A3, ACTB, HSPD1, CDC42, PRDX3, LDHB, PRDX1, PHGDH, YWHAG, CCT3, PDIA3, CCT2, HSPA8, HSP90AA1, PDHA1, HSPA5, PGAM1, MSN, MIF, TUBB4B, TUFM, PKM, ALB, GNB1, TCP1, CANX, FSCN1, VDAC2, VDAC1, SLC25A5, TKT	457	152	18224	9.44466	2.4e-21	1.71e-22	1.53e-22
GOTERM_CC_DIRECT	endoplasmic reticulum membrane	GO:0005789~endoplasmic reticulum membrane	32	6.92641	0.0278711	COPA, FKBP2, SEC23A, VCP, RPN2, HM13, RPN1, RAB1C, ATP2A2, MSMO1, PLOD1, PLD3, HSP90B1, ZMPSTE24, CDC42, LMAN1, RDH11, TMED2, SLC39A7, EIF5A, BCAP31, TMED9, SDF2L1, HSPA5, SEC16A, DHCR24, ERLIN2, RAB10, DAD1, SCD, CANX, STT3A	457	862	18224	1.48037	0.999999	0.206329	0.184282
GOTERM_CC_DIRECT	Golgi apparatus	GO:0005794~Golgi apparatus	30	6.49351	0.0657938	ARF3, ARF4, GDI2, ATP1A3, HSPD1, PSMB6, LMAN1, GANAB, ATXN2, AKR7A2, GNPTAB, TMED2, ASCC3, SLC39A7, B2M, SLC30A7, TMED9, SEC16A, SLC30A1, HLA-A, SLC39A14, GTPBP4, RAB10, RAB14, FASN, CAT, ALB, TCP1, PSMG1, RAB7A	457	863	18224	1.38624	1	0.387097	0.345734
GOTERM_CC_DIRECT	cytosolic small ribosomal subunit	GO:0022627~cytosolic small ribosomal subunit	25	5.41126	3.6e-26	RPS15, RPS4X, RPS14, RPS15A, RPS16, RPS19, RPS3, RPS2, RPS11, RPS10, RPS13, EIF2A, RPS12, RPS9, RPS7, RPS8, RPS6, RPSA, RPS26, RPS25, RPS20, FAU, RPS21, RPS24, RPS23	457	48	18224	20.7695	1.79e-23	1.62e-24	1.45e-24
GOTERM_CC_DIRECT	melanosome	GO:0042470~melanosome	24	5.19481	4.1e-16	PDIA3, HSPA8, HSP90AA1, RAB5C, HSP90AB1, AHCY, HSPA5, ANXA2, YWHAB, RPN1, CLTC, SLC3A2, YWHAZ, SND1, HSP90B1, GANAB, FASN, PRDX1, CANX, STOM, PPIB, CTSD, RAN, CCT4	457	101	18224	9.47583	2.2e-13	1.2e-14	1.07e-14
GOTERM_CC_DIRECT	cytoskeleton	GO:0005856~cytoskeleton	22	4.7619	0.000461	CCT3, DSP, TPM4, JUP, TUBB, HSPB1, MSN, KRT77, DHCR24, TUBB4B, ACTB, HINT1, CAPZB, ARHGDIA, CAPZA1, FSCN1, STOM, ALDOC, VIM, IGF2BP2, PFN1, PFN2	457	371	18224	2.3647	0.204314	0.00617562	0.00551573
GOTERM_CC_DIRECT	intracellular membrane-bounded organelle	GO:0043231~intracellular membrane-bounded organelle	22	4.7619	0.0418917	GRN, VCP, PDHA1, RAB5C, CLTC, HSD17B4, VPS26A, AP2B1, YBX1, CHD2, SLC7A5, RAB14, PCBP1, TRA2A, CAT, SAFB2, MCM3, PKP1, TMED2, GAPDH, RAB7A, CDK5R1	457	558	18224	1.57223	1	0.280787	0.250784
GOTERM_CC_DIRECT	catalytic step 2 spliceosome	GO:0071013~catalytic step 2 spliceosome	21	4.54545	9.72e-14	U2AF1L5, SF3A1, DDX5, HNRNPA3, SF3A2, EIF4A3, HNRNPU, PRPF4B, PRPF19, SYNCRIP, HNRNPM, HNRNPK, HNRNPH1, HNRNPF, HNRNPA2B1, RALY, PABPC1, HNRNPC, HNRNPA1, SNRPB, RBM22	457	92	18224	9.10246	4.82e-11	2.68e-12	2.39e-12
GOTERM_CC_DIRECT	protein complex	GO:0043234~protein complex	21	4.54545	0.0038263	PRPS2, HSP90AA1, ANXA1, PARP1, YWHAB, HDAC1, CHD8, TUBB, CLTC, ATP2A2, ERLIN2, ACTB, HSPD1, RBBP4, DDX39B, YWHAQ, ALB, CANX, MYH9, HNRNPC, TP53	457	412	18224	2.03259	0.850654	0.0395385	0.0353136
GOTERM_CC_DIRECT	nuclear speck	GO:0016607~nuclear speck	20	4.329	7.58e-07	RBM27, U2AF1L5, SF3A2, YTHDC1, NONO, EIF4A3, DYRK1A, DDX42, PRPF40A, PRPF19, ATXN2L, PABPN1, DDX39B, SNRNP70, LMNA, WAC, SRSF3, SRSF5, NSRP1, CBLL1	457	201	18224	3.96791	0.000376	1.5e-05	1.34e-05
GOTERM_CC_DIRECT	vesicle	GO:0031982~vesicle	18	3.8961	2.11e-08	SLC30A7, ANXA1, ANXA2, AHNAK, GDI2, MSN, VPS26A, MIF, CORO1C, TUBA1C, MYL6, PKM, CFL1, STOM, TAGLN2, TKT, GAPDH, CLIC1	457	128	18224	5.60777	1.05e-05	4.98e-07	4.44e-07
GOTERM_CC_DIRECT	small ribosomal subunit	GO:0015935~small ribosomal subunit	16	3.4632	9.74e-18	RPS9, RPS6, RPSA, RPS15, RPS4X, RPS26, RPS25, RPS16, RPS3, RACK1, RPS20, RPS2, FAU, RPS21, RPS24, RPS23	457	27	18224	23.6311	4.83e-15	3.02e-16	2.7e-16
GOTERM_CC_DIRECT	spliceosomal complex	GO:0005681~spliceosomal complex	14	3.0303	6.06e-07	U2AF1L5, SF3B4, HSPA8, SF3A1, SF3A2, HNRNPM, DDX39B, SNRNP70, HNRNPA2B1, WAC, HNRNPC, HNRNPA1, SNRPB, SF1	457	94	18224	5.9392	0.000301	1.25e-05	1.12e-05
GOTERM_CC_DIRECT	membrane raft	GO:0045121~membrane raft	14	3.0303	0.0021252	ANXA2, AHNAK, PARK7, ERLIN2, CBL, EEF2, HSPD1, LDHB, SERPINH1, PGK1, STOM, VDAC2, VDAC1, CTSD	457	206	18224	2.71012	0.651885	0.0245139	0.0218945
GOTERM_CC_DIRECT	microtubule	GO:0005874~microtubule	14	3.0303	0.05009	CCT3, CCT2, RCC2, TUBB, PBXIP1, TUBB4B, TUBA1C, TCP1, STMN1, MAP4, CCT7, CFAP20, CCDC50, CCT4	457	311	18224	1.79513	1	0.318521	0.284485
GOTERM_CC_DIRECT	viral nucleocapsid	GO:0019013~viral nucleocapsid	13	2.81385	1.1e-12	HNRNPA3, AHNAK, HNRNPL, SYNCRIP, HNRNPM, HNRNPK, HNRNPUL1, SNRNP70, HNRNPF, HNRNPD, HNRNPC, HNRNPA1, SNRPB	457	28	18224	18.5145	5.48e-10	2.88e-11	2.58e-11
GOTERM_CC_DIRECT	blood microparticle	GO:0072562~blood microparticle	13	2.81385	0.00045	HSPA8, HBB, MSN, YWHAZ, ACTB, VTN, IGKC, ALB, STOM, PFN1, CLIC1, HSPA1B, EIF2A	457	152	18224	3.41057	0.199961	0.00617562	0.00551573
GOTERM_CC_DIRECT	endoplasmic reticulum lumen	GO:0005788~endoplasmic reticulum lumen	13	2.81385	0.00334568	PDIA3, COL18A1, SDF2L1, HSPA5, PRKCSH, THBS1, HSP90B1, GANAB, CANX, SERPINH1, PPIB, B2M, CTSC	457	192	18224	2.70004	0.810286	0.0368768	0.0329364
GOTERM_CC_DIRECT	actin cytoskeleton	GO:0015629~actin cytoskeleton	13	2.81385	0.00901056	JUP, AHNAK, ARPC1B, TWF1, CORO1C, CAPZB, CAPZA1, CFL1, FSCN1, FLNA, MYH9, ALDOA, SLC16A3	457	218	18224	2.37801	0.988774	0.0757498	0.0676555
GOTERM_CC_DIRECT	nuclear membrane	GO:0031965~nuclear membrane	13	2.81385	0.0127695	PRPF38A, SLC30A1, YBX1, TMEM97, HACD3, AAAS, GTPBP4, LMNA, RCC1, SLC16A3, GAPDH, CLIC1, PAFAH1B1	457	229	18224	2.26379	0.998295	0.105561	0.0942813
GOTERM_CC_DIRECT	cytoplasmic ribonucleoprotein granule	GO:0036464~cytoplasmic ribonucleoprotein granule	12	2.5974	6.94e-12	CDC42, RPS4X, DHX9, NCL, TUBB, RPS6, RPLP0, HNRNPU, PABPC1, RPL28, RPL6, ACTB	457	25	18224	19.1412	3.44e-09	1.72e-10	1.54e-10
GOTERM_CC_DIRECT	cell-cell junction	GO:0005911~cell-cell junction	12	2.5974	0.00409495	CDC42, RAB10, CDSN, JUP, WDR1, ANXA2, ACTN1, FSCN1, DSG1, FLNA, TWF1, DSC3	457	172	18224	2.78215	0.869354	0.0414509	0.0370217
GOTERM_CC_DIRECT	neuron projection	GO:0043005~neuron projection	12	2.5974	0.0367906	CDC42, HSP90AA1, HNRNPA3, AHCY, HDAC1, ARG1, STMN1, CACYBP, PARK7, MAP4, VIM, PFN1	457	237	18224	2.01911	1	0.264466	0.236206
GOTERM_CC_DIRECT	cell body	GO:0044297~cell body	11	2.38095	3.4e-06	CCT3, CCT2, TUBB, RPS6, TCP1, GNB1, CACYBP, PARK7, CCT7, RPL28, CCT4	457	63	18224	6.96273	0.00168529	6.49e-05	5.79e-05
GOTERM_CC_DIRECT	nuclear matrix	GO:0016363~nuclear matrix	11	2.38095	0.000157	YY1, NCOR2, PSMA6, HNRNPM, SFPQ, DDX39B, NONO, CFL1, ATN1, PRPF40A, TP53	457	97	18224	4.52219	0.0749381	0.00236026	0.00210805
GOTERM_CC_DIRECT	nuclear chromatin	GO:0000790~nuclear chromatin	10	2.1645	0.0541956	NCOR2, SMAD4, HNRNPK, RBBP4, HDAC1, FOXH1, RCC1, HNRNPC, TP53, ACTB	457	193	18224	2.06619	1	0.336013	0.300108
GOTERM_CC_DIRECT	intermediate filament	GO:0005882~intermediate filament	9	1.94805	0.00751362	DSP, KRT80, KRT18, JUP, LMNA, PKP1, KRT77, VIM, NME1	457	113	18224	3.17608	0.976266	0.0677592	0.0605188
GOTERM_CC_DIRECT	nuclear chromosome, telomeric region	GO:0000784~nuclear chromosome, telomeric region	9	1.94805	0.01659	XRCC6, PCNA, PARP1, XRCC5, PPP1R10, WDR82, CDK1, MCM3, MCM5	457	130	18224	2.76075	0.999751	0.134622	0.120237
GOTERM_CC_DIRECT	polysome	GO:0005844~polysome	8	1.7316	3.78e-05	RPS4X, PSMA6, ATXN2, FUS, RPS6, RPS3, YBX3, EIF2S1	457	38	18224	8.39526	0.0185789	0.00067	0.000598
GOTERM_CC_DIRECT	chromatin	GO:0000785~chromatin	8	1.7316	0.00693949	NCOR2, SFPQ, HDAC1, PPP1R10, WDR82, JMJD1C, PARK7, RAN	457	89	18224	3.58449	0.968381	0.0637405	0.0569295
GOTERM_CC_DIRECT	midbody	GO:0030496~midbody	8	1.7316	0.0435537	CDC42, HSPA5, ANXA2, RCC2, CDK1, RACK1, RAN, HSP90B1	457	129	18224	2.47302	1	0.288035	0.257257
GOTERM_CC_DIRECT	mitochondrial outer membrane	GO:0005741~mitochondrial outer membrane	8	1.7316	0.0809024	TOMM40, ARG1, VDAC3, VDAC2, VDAC1, PGAM5, TOMM22, NME1	457	149	18224	2.14107	1	0.426889	0.381274
GOTERM_CC_DIRECT	desmosome	GO:0030057~desmosome	7	1.51515	2.18e-05	DSP, CDSN, JUP, DSG1, PKP1, DSC1, DSC3	457	24	18224	11.6309	0.0107503	0.0004	0.000358
GOTERM_CC_DIRECT	cytoplasmic stress granule	GO:0010494~cytoplasmic stress granule	7	1.51515	0.000245	ATXN2L, ATXN2, NUFIP2, PABPC4, YBX1, PABPC1, EIF2S1	457	36	18224	7.75395	0.114248	0.00356776	0.00318653
GOTERM_CC_DIRECT	rough endoplasmic reticulum	GO:0005791~rough endoplasmic reticulum	7	1.51515	0.00164906	RAB14, RPN2, HM13, CANX, RPN1, TMEM97, HSPD1	457	51	18224	5.47338	0.558955	0.0199496	0.0178179
GOTERM_CC_DIRECT	proteasome complex	GO:0000502~proteasome complex	7	1.51515	0.00379741	PSMB6, PSMA6, VCP, PSMD2, PSMB1, PSMD3, HSPB1	457	60	18224	4.65237	0.848489	0.0395385	0.0353136
GOTERM_CC_DIRECT	lipid particle	GO:0005811~lipid particle	7	1.51515	0.00608179	BCAP31, VCP, RAB5C, ANXA2, PRPF19, GAPDH, RAB7A	457	66	18224	4.22943	0.95148	0.0569164	0.0508346
GOTERM_CC_DIRECT	ruffle membrane	GO:0032587~ruffle membrane	7	1.51515	0.0168277	EEF1A1, ARF4, HSP90AA1, CFL1, RPS3, TWF1, NME1	457	82	18224	3.40417	0.999779	0.134622	0.120237
GOTERM_CC_DIRECT	cytoplasmic vesicle membrane	GO:0030659~cytoplasmic vesicle membrane	7	1.51515	0.096774	RAB10, ANXA1, RAB14, YWHAQ, YWHAB, YWHAZ, YWHAG	457	126	18224	2.21541	1	0.461538	0.41222
GOTERM_CC_DIRECT	mitochondrial nucleoid	GO:0042645~mitochondrial nucleoid	6	1.2987	0.00514491	HADHA, VDAC2, VDAC1, SLC25A5, CLPX, TUFM	457	45	18224	5.31699	0.922576	0.0500368	0.0446901
GOTERM_CC_DIRECT	extracellular vesicle	GO:1903561~extracellular vesicle	6	1.2987	0.00806097	PKM, CLTC, GNB1, ATP1A3, TUBB4B, EDIL3	457	50	18224	4.7853	0.981947	0.0713972	0.063768
GOTERM_CC_DIRECT	cell projection	GO:0042995~cell projection	6	1.2987	0.0397469	CDC42, HNRNPK, WDR1, ACTN1, ARPC4, CCT4	457	75	18224	3.1902	1	0.280593	0.25061
GOTERM_CC_DIRECT	basement membrane	GO:0005604~basement membrane	6	1.2987	0.0479391	VTN, COL18A1, ANXA2, LAMB2, RPSA, NID1	457	79	18224	3.02867	1	0.308803	0.275806
GOTERM_CC_DIRECT	lysosomal lumen	GO:0043202~lysosomal lumen	6	1.2987	0.0619656	GALNS, HSPA8, HSP90AA1, PSAP, CTSD, SGSH	457	85	18224	2.81488	1	0.374817	0.334766
GOTERM_CC_DIRECT	chaperonin-containing T-complex	GO:0005832~chaperonin-containing T-complex	5	1.08225	4.41e-05	CCT3, CCT2, TCP1, CCT7, CCT4	457	9	18224	22.1541	0.021645	0.000729	0.000651
GOTERM_CC_DIRECT	zona pellucida receptor complex	GO:0002199~zona pellucida receptor complex	5	1.08225	4.41e-05	CCT3, CCT2, TCP1, CCT7, CCT4	457	9	18224	22.1541	0.021645	0.000729	0.000651
GOTERM_CC_DIRECT	oligosaccharyltransferase complex	GO:0008250~oligosaccharyltransferase complex	5	1.08225	7.21e-05	KRTCAP2, RPN2, DAD1, RPN1, STT3A	457	10	18224	19.9387	0.0351193	0.00115321	0.00102998
GOTERM_CC_DIRECT	U2-type prespliceosome	GO:0071004~U2-type prespliceosome	5	1.08225	0.000711	SF3A1, SF3A2, SNRNP70, PRPF40A, SNRPB	457	17	18224	11.7287	0.297148	0.00903803	0.00807227
GOTERM_CC_DIRECT	cortical cytoskeleton	GO:0030863~cortical cytoskeleton	5	1.08225	0.00197838	CAPZB, TPM4, MYH9, FLNA, ACTB	457	22	18224	9.06306	0.625532	0.0233637	0.0208672
GOTERM_CC_DIRECT	cornified envelope	GO:0001533~cornified envelope	5	1.08225	0.0276167	DSP, CSTA, CDSN, ANXA1, HRNR	457	46	18224	4.33451	0.999999	0.206329	0.184282
GOTERM_CC_DIRECT	ER to Golgi transport vesicle membrane	GO:0012507~ER to Golgi transport vesicle membrane	5	1.08225	0.0408189	LMAN1, SEC23A, TMED2, HLA-A, B2M	457	52	18224	3.83437	1	0.280593	0.25061
GOTERM_CC_DIRECT	brush border	GO:0005903~brush border	5	1.08225	0.063101	MYL6, CAPZB, ACTN1, MYH9, CLIC1	457	60	18224	3.32312	1	0.377086	0.336792
GOTERM_CC_DIRECT	endoplasmic reticulum-Golgi intermediate compartment membrane	GO:0033116~endoplasmic reticulum-Golgi intermediate compartment membrane	5	1.08225	0.0762063	BCAP31, LMAN1, TMED9, TMED2, CTSC	457	64	18224	3.11543	1	0.415366	0.370982
GOTERM_CC_DIRECT	actin filament	GO:0005884~actin filament	5	1.08225	0.0796804	CAPZB, TPM4, WDR1, ACTN1, FLNA	457	65	18224	3.0675	1	0.426889	0.381274
GOTERM_CC_DIRECT	endoplasmic reticulum-Golgi intermediate compartment	GO:0005793~endoplasmic reticulum-Golgi intermediate compartment	5	1.08225	0.0905637	LMAN1, TMED9, HSPA5, SERPINH1, TMED2	457	68	18224	2.93217	1	0.461538	0.41222
GOTERM_CC_DIRECT	CRD-mediated mRNA stability complex	GO:0070937~CRD-mediated mRNA stability complex	4	0.865801	0.000294	SYNCRIP, DHX9, HNRNPU, YBX1	457	6	18224	26.585	0.135814	0.00416988	0.00372431
GOTERM_CC_DIRECT	polysomal ribosome	GO:0042788~polysomal ribosome	4	0.865801	0.000505	RPL7A, NUFIP2, EEF2, ABCF1	457	7	18224	22.7871	0.221763	0.00659632	0.00589148
GOTERM_CC_DIRECT	pore complex	GO:0046930~pore complex	4	0.865801	0.00116831	TOMM40, VDAC3, VDAC2, VDAC1	457	9	18224	17.7233	0.440001	0.014487	0.012939
GOTERM_CC_DIRECT	endoplasmic reticulum chaperone complex	GO:0034663~endoplasmic reticulum chaperone complex	4	0.865801	0.00221079	SDF2L1, HSPA5, PPIB, HSP90B1	457	11	18224	14.5009	0.666384	0.0249216	0.0222586
GOTERM_CC_DIRECT	large ribosomal subunit	GO:0015934~large ribosomal subunit	4	0.865801	0.00461231	RPL27A, RPL13A, RPL26, RPL10A	457	14	18224	11.3936	0.899037	0.0457541	0.0408651
GOTERM_CC_DIRECT	eukaryotic 48S preinitiation complex	GO:0033290~eukaryotic 48S preinitiation complex	4	0.865801	0.00565937	EIF3I, EIF3G, EIF2S1, EIF3B	457	15	18224	10.634	0.940096	0.0539817	0.0482135
GOTERM_CC_DIRECT	podosome	GO:0002102~podosome	4	0.865801	0.0213256	HNRNPK, TPM4, WDR1, FSCN1	457	24	18224	6.64624	0.999977	0.167897	0.149957
GOTERM_CC_DIRECT	U12-type spliceosomal complex	GO:0005689~U12-type spliceosomal complex	4	0.865801	0.0264101	SF3B4, DHX15, YBX1, SNRPB	457	26	18224	6.13499	0.999998	0.20153	0.179995
GOTERM_CC_DIRECT	integral component of lumenal side of endoplasmic reticulum membrane	GO:0071556~integral component of lumenal side of endoplasmic reticulum membrane	4	0.865801	0.0351404	BCAP31, HM13, CANX, HLA-A	457	29	18224	5.50034	1	0.256319	0.22893
GOTERM_CC_DIRECT	mitotic spindle	GO:0072686~mitotic spindle	4	0.865801	0.082563	CDC42, CDK1, RPS3, MAP4	457	41	18224	3.89048	1	0.431066	0.385004
GOTERM_CC_DIRECT	cortical actin cytoskeleton	GO:0030864~cortical actin cytoskeleton	4	0.865801	0.0922301	CAP1, EEF1A1, WDR1, LANCL2	457	43	18224	3.70953	1	0.461538	0.41222
GOTERM_CC_DIRECT	GAIT complex	GO:0097452~GAIT complex	3	0.649351	0.00362519	SYNCRIP, RPL13A, GAPDH	457	4	18224	29.9081	0.834926	0.039089	0.0349122
GOTERM_CC_DIRECT	histone pre-mRNA 3'end processing complex	GO:0071204~histone pre-mRNA 3'end processing complex	3	0.649351	0.00876594	SYNCRIP, YBX1, SNRPB	457	6	18224	19.9387	0.987312	0.0749639	0.0669536
GOTERM_CC_DIRECT	paraspeckles	GO:0042382~paraspeckles	3	0.649351	0.00876594	HNRNPM, SFPQ, NONO	457	6	18224	19.9387	0.987312	0.0749639	0.0669536
GOTERM_CC_DIRECT	fascia adherens	GO:0005916~fascia adherens	3	0.649351	0.0246127	DSP, JUP, ACTN1	457	10	18224	11.9632	0.999996	0.190749	0.170366
GOTERM_CC_DIRECT	Sin3 complex	GO:0016580~Sin3 complex	3	0.649351	0.0406102	RBBP4, SIN3A, HDAC1	457	13	18224	9.20249	1	0.280593	0.25061
GOTERM_CC_DIRECT	Prp19 complex	GO:0000974~Prp19 complex	3	0.649351	0.0466099	HSPA8, PRPF19, RBM22	457	14	18224	8.54517	1	0.304191	0.271686
GOTERM_CC_DIRECT	eukaryotic 43S preinitiation complex	GO:0016282~eukaryotic 43S preinitiation complex	3	0.649351	0.0529099	EIF3I, EIF3G, EIF3B	457	15	18224	7.97549	1	0.332194	0.296697
GOTERM_CC_DIRECT	endocytic vesicle lumen	GO:0071682~endocytic vesicle lumen	3	0.649351	0.0594917	HSP90AA1, HBB, HSP90B1	457	16	18224	7.47702	1	0.364295	0.325368
GOTERM_CC_DIRECT	eukaryotic translation initiation factor 3 complex	GO:0005852~eukaryotic translation initiation factor 3 complex	3	0.649351	0.0663372	EIF3I, EIF3G, EIF3B	457	17	18224	7.0372	1	0.387097	0.345734
GOTERM_CC_DIRECT	U1 snRNP	GO:0005685~U1 snRNP	3	0.649351	0.0807511	SNRNP70, PRPF40A, SNRPB	457	19	18224	6.29644	1	0.426889	0.381274
GOTERM_CC_DIRECT	U2 snRNP	GO:0005686~U2 snRNP	3	0.649351	0.0882871	SF3A1, SF3A2, SNRPB	457	20	18224	5.98162	1	0.45615	0.407408
GOTERM_CC_DIRECT	telomerase holoenzyme complex	GO:0005697~telomerase holoenzyme complex	3	0.649351	0.0960218	HNRNPU, HNRNPC, SNRPB	457	21	18224	5.69678	1	0.461538	0.41222
GOTERM_CC_DIRECT	proteasome core complex	GO:0005839~proteasome core complex	3	0.649351	0.0960218	PSMB6, PSMA6, PSMB1	457	21	18224	5.69678	1	0.461538	0.41222
GOTERM_CC_DIRECT	Ku70:Ku80 complex	GO:0043564~Ku70:Ku80 complex	2	0.4329	0.0732071	XRCC6, XRCC5	457	3	18224	26.585	1	0.403453	0.360342
GOTERM_CC_DIRECT	Myb complex	GO:0031523~Myb complex	2	0.4329	0.0732071	CLTC, FLNA	457	3	18224	26.585	1	0.403453	0.360342
GOTERM_CC_DIRECT	U2-type catalytic step 1 spliceosome	GO:0071006~U2-type catalytic step 1 spliceosome	2	0.4329	0.0732071	PRPF19, RBM22	457	3	18224	26.585	1	0.403453	0.360342
GOTERM_CC_DIRECT	eukaryotic translation initiation factor 2 complex	GO:0005850~eukaryotic translation initiation factor 2 complex	2	0.4329	0.0732071	EIF2S1, EIF2A	457	3	18224	26.585	1	0.403453	0.360342
GOTERM_CC_DIRECT	activin responsive factor complex	GO:0032444~activin responsive factor complex	2	0.4329	0.0732071	SMAD4, FOXH1	457	3	18224	26.585	1	0.403453	0.360342
GOTERM_CC_DIRECT	Sec61 translocon complex	GO:0005784~Sec61 translocon complex	2	0.4329	0.0964011	BCAP31, SSR4	457	4	18224	19.9387	1	0.461538	0.41222
GOTERM_CC_DIRECT	lamin filament	GO:0005638~lamin filament	2	0.4329	0.0964011	LMNA, LMNB2	457	4	18224	19.9387	1	0.461538	0.41222
GOTERM_CC_DIRECT	eukaryotic translation elongation factor 1 complex	GO:0005853~eukaryotic translation elongation factor 1 complex	2	0.4329	0.0964011	EEF1A1, EEF1D	457	4	18224	19.9387	1	0.461538	0.41222
GOTERM_BP_DIRECT	translational initiation	GO:0006413~translational initiation	70	15.1515	1.27e-72	RPL4, EIF4A1, RPL5, RPL30, RPL3, RPL31, RPL34, RPLP0, RPL10A, RPL8, RPL9, RPL6, RPL7, RPS4X, RPS15, RPS14, RPL7A, RPS16, RPS19, RPL18A, RPL36, RPL35, RPS11, RPS10, RPS13, RPS12, EIF2A, RPS9, RPL21, RPS7, RPS8, RPL23, RPL22, RPS6, RPL13A, RPSA, RPL37A, RPL24, RPL27, RPL26, PABPC1, RPL29, RPL28, RPL10, RPL12, RPL11, RPL36A, RPS15A, RPS3, RPL13, RPS2, RPL15, RPL18, ABCF1, RPL19, RPL35A, RPL23A, EIF2…	444	137	16792	19.324	2.67e-69	1.34e-69	1.3e-69
GOTERM_BP_DIRECT	translation	GO:0006412~translation	67	14.5022	4.04e-47	RPL4, RPL5, SLC25A3, RPL30, RPL3, RPL31, RPL34, RPLP0, RPL10A, RPL8, RPL9, RPL6, RPL7, RPS4X, RPS15, RPS14, RPL7A, RPS16, RPS19, RPL18A, RPL36, RPL35, RPS11, RPS10, RPS13, RPS12, RPS9, RPL21, RPS7, RPS8, RPL23, PABPC4, RPL22, RPS6, RPL13A, RPSA, RPL37A, RPL24, RPL27, RPL26, RPL29, SLC25A5, RPL28, SLC25A11, RPL10, RPL12, RPL11, RPL36A, RPS15A, RPS3, RPL13, RPS2, RPL15, RPL18, ABCF1, RPL19, RPL35A,…	444	253	16792	10.0155	8.48e-44	1.41e-44	1.38e-44
GOTERM_BP_DIRECT	rRNA processing	GO:0006364~rRNA processing	66	14.2857	4.4e-51	RPL4, RPL5, RPL30, RPL3, RPL31, RPL34, RPLP0, EIF4A3, RPL10A, RPL8, RPL9, RPL6, RPL7, RPS4X, RPS15, FBL, RPS14, RPL7A, RPS16, RPS19, RPL18A, RPL36, RPL35, RPS11, RPS10, RPS13, RPS12, RPS9, RPL21, RPS7, RPS8, RPL23, RPL22, RPS6, RPL13A, RPSA, RPL37A, SBDS, RPL24, RPL27, RPL26, RPL29, RPL28, RPL10, RPL12, RPL11, RPL36A, DDX21, RPS15A, RPS3, RPL13, RPS2, RPL15, RPL18, RPL19, RPL35A, RPL23A, PA2G4, R…	444	214	16792	11.6641	9.24e-48	1.85e-48	1.8e-48
GOTERM_BP_DIRECT	nuclear-transcribed mRNA catabolic process, nonsense-mediated decay	GO:0000184~nuclear-transcribed mRNA catabolic process, nonsense-mediated decay	64	13.8528	4.15e-68	RPL4, RPL5, RPL30, RPL3, RPL31, RPL34, RPLP0, EIF4A3, RPL10A, RPL8, RPL9, RPL6, RPL7, RPS4X, RPS15, RPS14, RPL7A, RPS16, RPS19, RPL18A, RPL36, RPL35, RPS11, RPS10, RPS13, RPS12, RPS9, RPL21, RPS7, RPS8, RPL23, RPL22, RPS6, RPL13A, RPSA, RPL37A, RPL24, RPL27, RPL26, PABPC1, RPL29, RPL28, RPL10, RPL12, RPL11, RPL36A, CTIF, RPS15A, RPS3, RPL13, RPS2, RPL15, RPL18, RPL19, RPL35A, RPL23A, RPS26, RPS25…	444	119	16792	20.3401	8.72e-65	2.91e-65	2.83e-65
GOTERM_BP_DIRECT	SRP-dependent cotranslational protein targeting to membrane	GO:0006614~SRP-dependent cotranslational protein targeting to membrane	62	13.4199	8.43e-74	RPL4, RPL5, RPL30, RPL3, RPL31, RPL34, RPLP0, RPL10A, RPL8, RPL9, RPL6, RPL7, RPS4X, RPS15, RPS14, RPL7A, RPS16, RPS19, RPL18A, RPL36, RPL35, RPS11, RPS10, RPS13, RPS12, RPS9, RPL21, RPS7, RPS8, RPL23, RPL22, RPS6, RPL13A, RPSA, SRP9, RPL37A, RPL24, RPL27, RPL26, RPL29, RPL28, RPL10, RPL12, RPL11, RPL36A, RPS15A, RPS3, RPL13, RPS2, RPL15, RPL18, RPL19, RPL35A, RPL23A, RPS26, RPS25, RPL27A, RPS20,…	444	94	16792	24.945	1.77e-70	1.77e-70	1.72e-70
GOTERM_BP_DIRECT	viral transcription	GO:0019083~viral transcription	62	13.4199	5.65e-67	RPL4, RPL5, RPL30, RPL3, RPL31, RPL34, RPLP0, RPL10A, RPL8, RPL9, RPL6, RPL7, RPS4X, RPS15, RPS14, RPL7A, RPS16, RPS19, RPL18A, RPL36, RPL35, RPS11, RPS10, RPS13, RPS12, RPS9, RPL21, RPS7, RPS8, RPL23, RPL22, RPS6, RPL13A, RPSA, RPL37A, RPL24, RPL27, RPL26, RPL29, RPL28, RPL10, RPL12, RPL11, RPL36A, AAAS, RPS15A, RPS3, RPL13, RPS2, RPL15, RPL18, RPL19, RPL35A, RPL23A, RPS26, RPS25, RPL27A, RPS20,…	444	112	16792	20.936	1.19e-63	2.96e-64	2.89e-64
GOTERM_BP_DIRECT	cell-cell adhesion	GO:0098609~cell-cell adhesion	50	10.8225	3.88e-27	HSP90AB1, YWHAB, RPL34, PARK7, ENO1, RPL6, RPL7A, ATIC, CAPZB, RACK1, EIF2A, ANXA2, YWHAZ, SND1, HCFC1, ATXN2L, EEF1G, PKM, EEF1D, FSCN1, RPL24, TAGLN2, RPL29, PFN1, ALDOA, AHNAK, TWF1, SLC3A2, CBL, PSMB6, LDHA, PRDX1, PCBP1, RPS2, RPL15, HSPA8, HSPA5, RPL23A, EEF2, PAICS, PRDX6, RAB10, RPS26, KRT18, EIF2S3, HNRNPK, FASN, CAPZA1, UBAP2, RAN	444	271	16792	6.97783	8.14e-24	1.02e-24	9.91e-25
GOTERM_BP_DIRECT	mRNA splicing, via spliceosome	GO:0000398~mRNA splicing, via spliceosome	47	10.1732	3.34e-28	SF3B4, U2AF1L5, DDX5, DHX9, EIF4A3, HNRNPU, YBX1, PRPF19, ELAVL1, PTBP1, SYNCRIP, PABPN1, SNRNP70, TRA2B, PCBP1, TRA2A, PCBP2, DHX15, RALY, HNRNPA1, HNRNPA0, HSPA8, SF3A1, CPSF7, HNRNPA3, SF3A2, FUS, NONO, PRPF4B, PRPF40A, HNRNPL, HNRNPM, HNRNPK, HNRNPUL1, DDX39B, HNRNPH1, HNRNPF, HNRNPA2B1, HNRNPD, SRSF3, SRSF5, PABPC1, HNRNPC, SRSF7, RBM22, SNRPB, SF1	444	222	16792	8.0069	7.02e-25	1e-25	9.77e-26
GOTERM_BP_DIRECT	negative regulation of apoptotic process	GO:0043066~negative regulation of apoptotic process	33	7.14286	4.98e-07	ARF4, HDAC1, GATA6, HSPB1, PARK7, CBL, THBS1, YBX3, HSPD1, HSP90B1, PRDX3, PRDX2, SIN3A, ARHGDIA, UBC, CFL1, FLNA, NPM1, ANXA1, HSPA5, RPS6, DHCR24, PA2G4, MIF, YWHAZ, DNAJA1, KRT18, HNRNPK, DAD1, CAT, ALB, CDK1, TP53	444	455	16792	2.74298	0.00104485	5.81e-05	5.66e-05
GOTERM_BP_DIRECT	viral process	GO:0016032~viral process	28	6.06061	2.76e-08	EIF4A1, CCNT1, YWHAB, HDAC1, AAAS, IPO7, HSPD1, PSMB6, SYNCRIP, RBM15B, PSMB1, RACK1, RCC1, HNRNPA1, BRD4, HSPA8, NPM1, HLA-A, SND1, KRT18, HNRNPK, NACA, VDAC1, VIM, TOP1, SLC25A5, TP53, RAN	444	299	16792	3.54166	5.81e-05	4.46e-06	4.35e-06
GOTERM_BP_DIRECT	oxidation-reduction process	GO:0055114~oxidation-reduction process	25	5.41126	0.0250765	OXNAD1, GDI2, JMJD1C, MSMO1, PLOD1, TXN, HSD17B10, PRDX2, LDHB, LDHA, AKR7A2, RDH11, PRDX1, PHGDH, PDIA3, DHCR24, PRDX6, GLUD1, MTHFD1, SCD, AKR1B15, FASN, BLVRB, ALDH18A1, BLVRA	444	592	16792	1.59712	1	0.461715	0.450057
GOTERM_BP_DIRECT	protein folding	GO:0006457~protein folding	22	4.7619	1.23e-08	CCT3, PDIA3, HSPA8, CCT2, FKBP2, HSP90AA1, HSP90AB4P, HSP90AB1, PRKCSH, TXN, CLPX, HSP90B1, DNAJA1, LMAN1, GANAB, TCP1, CANX, GNB1, CCT7, PPIL4, PPIA, CCT4	444	180	16792	4.62242	2.58e-05	2.35e-06	2.29e-06
GOTERM_BP_DIRECT	negative regulation of transcription, DNA-templated	GO:0045892~negative regulation of transcription, DNA-templated	22	4.7619	0.0243658	HSPA8, XRCC6, SMAD4, XRCC5, YWHAB, HDAC1, NONO, CHD8, GATA6, ARID5B, PBXIP1, ENO1, PA2G4, MECP2, RBM15B, SFPQ, ILF3, YWHAQ, SIN3A, LANCL2, TP53, CDK5R1	444	499	16792	1.66741	1	0.456641	0.445111
GOTERM_BP_DIRECT	mRNA processing	GO:0006397~mRNA processing	21	4.54545	5.7e-08	RBM27, U2AF1L5, SF3B4, SF3A1, SF3A2, PRPF38A, NONO, WDR33, HNRNPL, PTBP1, RBM15B, SFPQ, RBMXL1, SNRNP70, HNRNPA2B1, DHX15, SRSF5, HNRNPA1, NSRP1, SRSF7, HNRNPA0	444	179	16792	4.43696	0.00012	7.98e-06	7.78e-06
GOTERM_BP_DIRECT	protein stabilization	GO:0050821~protein stabilization	19	4.11255	1.9e-08	CCT3, CCT2, HSP90AA1, HSP90AB1, PARK7, GTPBP4, HSPD1, HCFC1, TCP1, DSG1, FLNA, PFN1, PPIB, CCT7, GAPDH, HSPA1B, PFN2, DSC3, CCT4	444	136	16792	5.28365	3.98e-05	3.32e-06	3.23e-06
GOTERM_BP_DIRECT	RNA splicing	GO:0008380~RNA splicing	19	4.11255	4.14e-07	U2AF1L5, SF3B4, SF3A2, PRPF38A, NONO, EIF4A3, PRPF4B, SYNCRIP, PTBP1, RBM15B, SFPQ, RBMXL1, DDX39B, SNRNP70, DHX15, HNRNPC, NSRP1, SRSF7, SNRPB	444	166	16792	4.32877	0.000868	5.11e-05	4.98e-05
GOTERM_BP_DIRECT	response to drug	GO:0042493~response to drug	18	3.8961	0.00301044	COL18A1, HSP90AA1, ANXA1, RPN2, XRCC5, HDAC1, ARG1, GATA6, ATP1A3, THBS1, HSPD1, HADHA, LDHA, DAD1, CAT, CDK1, TOP1, B2M	444	304	16792	2.23933	0.998221	0.0987331	0.09624
GOTERM_BP_DIRECT	cell proliferation	GO:0008283~cell proliferation	17	3.67965	0.0339124	SMAD4, PCNA, XRCC5, CSE1L, RPL23A, PA2G4, MIF, TXN, PRDX1, GNB1, FSCN1, UBE2V2, SBDS, CDK1, ASCC3, TP53, CDK5R1	444	366	16792	1.75666	1	0.564938	0.550673
GOTERM_BP_DIRECT	gene expression	GO:0010467~gene expression	16	3.4632	8.13e-13	HNRNPA3, HNRNPU, HNRNPL, PTBP1, HNRNPM, HNRNPK, HNRNPH1, PCBP1, HNRNPF, PCBP2, HNRNPA2B1, HNRNPD, HNRNPC, IGF2BP2, HNRNPA1, HNRNPA0	444	48	16792	12.6066	1.71e-09	1.71e-10	1.66e-10
GOTERM_BP_DIRECT	osteoblast differentiation	GO:0001649~osteoblast differentiation	15	3.24675	5.88e-07	TPM4, DHX9, CLTC, DDX21, HNRNPU, HSD17B4, SND1, GTPBP4, RPS15, FBL, SYNCRIP, FASN, CAT, HNRNPC, RPS11	444	104	16792	5.45478	0.00123439	6.5e-05	6.33e-05
GOTERM_BP_DIRECT	regulation of mRNA stability	GO:0043488~regulation of mRNA stability	14	3.0303	3.11e-06	HSPA8, YWHAB, HSPB1, ELAVL1, YWHAZ, PSMB6, PSMA6, PSMD2, PSMD3, UBC, PSMB1, HNRNPD, PABPC1, HSPA1B	444	103	16792	5.14056	0.0065189	0.000327	0.000319
GOTERM_BP_DIRECT	cytoplasmic translation	GO:0002181~cytoplasmic translation	13	2.81385	3.74e-13	RPL31, RPL22, RPLP0, RPL36A, RPL35A, RPL8, RPL9, RPL6, RPL7, RPL36, RPL26, RPL15, RPL29	444	25	16792	19.6663	7.85e-10	8.72e-11	8.5e-11
GOTERM_BP_DIRECT	RNA processing	GO:0006396~RNA processing	13	2.81385	9.19e-06	SF3A1, DHX9, PABPC4, HNRNPU, CHERP, HNRNPL, SYNCRIP, HNRNPK, PABPN1, HNRNPUL1, HNRNPH1, HNRNPF, HNRNPD	444	97	16792	5.06864	0.0191075	0.000803	0.000783
GOTERM_BP_DIRECT	small GTPase mediated signal transduction	GO:0007264~small GTPase mediated signal transduction	13	2.81385	0.0302355	ARF3, ARF4, RAB5C, GDI2, DIRAS2, RAB1C, HACD3, CDC42, RAB10, RAB14, YWHAQ, RAN, RAB7A	444	246	16792	1.99861	1	0.5232	0.509989
GOTERM_BP_DIRECT	positive regulation of gene expression	GO:0010628~positive regulation of gene expression	13	2.81385	0.0450945	HNRNPU, MSN, PARK7, HCFC1, CDC42, RPS3, HNRNPD, CDK1, TMED2, UBAP2, VIM, TP53, HSPA1B	444	262	16792	1.87656	1	0.697038	0.679438
GOTERM_BP_DIRECT	movement of cell or subcellular component	GO:0006928~movement of cell or subcellular component	12	2.5974	1.57e-05	CAPZB, TPM4, ARHGDIA, CAPZA1, TUBB, ARPC1B, HSPB1, MSN, VIM, TXN, TUBB4B, ACTB	444	86	16792	5.27718	0.0324275	0.00131796	0.00128468
GOTERM_BP_DIRECT	in utero embryonic development	GO:0001701~in utero embryonic development	12	2.5974	0.0109614	BTF3, SMAD4, PRKCSH, SIN3A, PRMT1, CHD8, GATA6, MYH9, SLC30A1, YBX1, YBX3, DSC3	444	187	16792	2.42694	1	0.258517	0.25199
GOTERM_BP_DIRECT	proteasome-mediated ubiquitin-dependent protein catabolic process	GO:0043161~proteasome-mediated ubiquitin-dependent protein catabolic process	12	2.5974	0.0187461	PCNP, PSMB6, PSMA6, VCP, PSMD2, UBC, PCBP2, PSMB1, PSMD3, CDK1, BUB3, TP53	444	203	16792	2.23565	1	0.385765	0.376024
GOTERM_BP_DIRECT	DNA duplex unwinding	GO:0032508~DNA duplex unwinding	11	2.38095	1.64e-07	XRCC6, ANXA1, XRCC5, DHX9, CHD8, MCM3, RECQL, MCM5, ASCC3, CHD2, CHD1	444	44	16792	9.45495	0.000344	2.15e-05	2.1e-05
GOTERM_BP_DIRECT	intracellular protein transport	GO:0006886~intracellular protein transport	11	2.38095	0.0946032	BCAP31, COPA, SEC23A, NPM1, CLTC, TMED2, VPS26A, AP2B1, IPO7, RAN, TOMM22	444	236	16792	1.76279	1	1	0.975214
GOTERM_BP_DIRECT	positive regulation of translation	GO:0045727~positive regulation of translation	10	2.1645	9.03e-06	RPS4X, NPM1, DDX39B, EIF4A3, HNRNPD, PABPC1, EEF2, THBS1, ELAVL1, ABCF1	444	53	16792	7.13582	0.0187829	0.000803	0.000783
GOTERM_BP_DIRECT	Wnt signaling pathway, planar cell polarity pathway	GO:0060071~Wnt signaling pathway, planar cell polarity pathway	10	2.1645	0.000716	CDC42, PSMB6, PSMA6, PSMD2, UBC, PSMB1, CLTC, PSMD3, AP2B1, PFN1	444	92	16792	4.11085	0.777624	0.032655	0.0318305
GOTERM_BP_DIRECT	actin cytoskeleton organization	GO:0030036~actin cytoskeleton organization	10	2.1645	0.00757744	CDC42, CAP1, CAPZB, CFL1, FSCN1, PFN1, RAN, PFN2, CORO1C, PAFAH1B1	444	130	16792	2.90922	1	0.199587	0.194547
GOTERM_BP_DIRECT	ER to Golgi vesicle-mediated transport	GO:0006888~ER to Golgi vesicle-mediated transport	10	2.1645	0.0262298	BCAP31, ARF4, LMAN1, COPA, SEC23A, VCP, TMED9, RAB1C, TMED2, CTSC	444	160	16792	2.36374	1	0.478751	0.466662
GOTERM_BP_DIRECT	response to hypoxia	GO:0001666~response to hypoxia	10	2.1645	0.039009	MECP2, LDHA, SMAD4, PKM, AHCY, CAT, PLOD1, THBS1, HSP90B1, HSPD1	444	172	16792	2.19883	1	0.634729	0.618702
GOTERM_BP_DIRECT	cellular response to DNA damage stimulus	GO:0006974~cellular response to DNA damage stimulus	10	2.1645	0.0988755	YY1, VCP, PARP1, PITHD1, WAC, RPS3, CHD2, CBL, TP53, BRD4	444	208	16792	1.81826	1	1	0.975214
GOTERM_BP_DIRECT	ribosomal large subunit assembly	GO:0000027~ribosomal large subunit assembly	9	1.94805	3.32e-08	RPL5, RPL3, RPL10, RPL12, RPL11, RPL24, RPL23A, RPF2, RPL6	444	21	16792	16.2085	6.96e-05	4.97e-06	4.85e-06
GOTERM_BP_DIRECT	regulation of alternative mRNA splicing, via spliceosome	GO:0000381~regulation of alternative mRNA splicing, via spliceosome	9	1.94805	5.37e-06	HNRNPL, PTBP1, RBM15B, SF3A1, DDX5, TRA2B, DYRK1A, NSRP1, RBM7	444	38	16792	8.95733	0.0112227	0.000513	0.0005
GOTERM_BP_DIRECT	termination of RNA polymerase II transcription	GO:0006369~termination of RNA polymerase II transcription	9	1.94805	0.000267	U2AF1L5, CPSF7, PABPN1, DDX39B, EIF4A3, SRSF3, SRSF5, SRSF7, SNRPB	444	64	16792	5.31841	0.429499	0.0155805	0.0151871
GOTERM_BP_DIRECT	mRNA export from nucleus	GO:0006406~mRNA export from nucleus	9	1.94805	0.00494336	EIF5A, U2AF1L5, DDX39B, HNRNPA2B1, EIF4A3, SRSF3, SRSF5, AAAS, SRSF7	444	100	16792	3.40378	0.99997	0.142139	0.13855
GOTERM_BP_DIRECT	aging	GO:0007568~aging	9	1.94805	0.0713159	RPN2, SIN3A, ARG1, CANX, CAT, CACYBP, EEF2, EIF2S1, CTSC	444	165	16792	2.0629	1	0.941431	0.91766
GOTERM_BP_DIRECT	canonical glycolysis	GO:0061621~canonical glycolysis	8	1.7316	3.61e-06	PKM, TPI1, PGAM1, PGK1, ALDOC, ENO1, ALDOA, GAPDH	444	26	16792	11.6369	0.00755929	0.000361	0.000352
GOTERM_BP_DIRECT	glycolytic process	GO:0006096~glycolytic process	8	1.7316	2.46e-05	LDHA, TPI1, PGAM1, PGK1, ALDOC, ENO1, ALDOA, GAPDH	444	34	16792	8.89878	0.0503894	0.00198762	0.00193743
GOTERM_BP_DIRECT	response to unfolded protein	GO:0006986~response to unfolded protein	8	1.7316	0.000103	DNAJA1, HSPA8, HSP90AA1, HSP90AB1, SERPINH1, HSPB1, THBS1, HSPD1	444	42	16792	7.20378	0.194387	0.00720128	0.00701944
GOTERM_BP_DIRECT	gluconeogenesis	GO:0006094~gluconeogenesis	8	1.7316	0.00014	TPI1, PGAM1, PGK1, ALDOC, ENO1, ALDOA, SLC25A11, GAPDH	444	44	16792	6.87633	0.254277	0.00916379	0.0089324
GOTERM_BP_DIRECT	mRNA 3'-end processing	GO:0031124~mRNA 3'-end processing	8	1.7316	0.000318	U2AF1L5, CPSF7, PABPN1, DDX39B, EIF4A3, SRSF3, SRSF5, SRSF7	444	50	16792	6.05117	0.487042	0.0179098	0.0174575
GOTERM_BP_DIRECT	negative regulation of translation	GO:0017148~negative regulation of translation	8	1.7316	0.000798	SYNCRIP, ILF3, EIF4A3, RPS3, RACK1, RPL13A, IGF2BP2, GAPDH	444	58	16792	5.21653	0.813149	0.035659	0.0347586
GOTERM_BP_DIRECT	negative regulation of ubiquitin-protein ligase activity involved in mitotic cell cycle	GO:0051436~negative regulation of ubiquitin-protein ligase activity involved in mitotic cell cycle	8	1.7316	0.00263571	PSMB6, PSMA6, PSMD2, UBC, PSMB1, PSMD3, CDK1, BUB3	444	71	16792	4.26139	0.996082	0.0892314	0.0869783
GOTERM_BP_DIRECT	positive regulation of ubiquitin-protein ligase activity involved in regulation of mitotic cell cycle transition	GO:0051437~positive regulation of ubiquitin-protein ligase activity involved in regulation of mitotic cell cycle transition	8	1.7316	0.00387334	PSMB6, PSMA6, PSMD2, UBC, PSMB1, PSMD3, CDK1, BUB3	444	76	16792	3.98103	0.999711	0.118466	0.115475
GOTERM_BP_DIRECT	anaphase-promoting complex-dependent catabolic process	GO:0031145~anaphase-promoting complex-dependent catabolic process	8	1.7316	0.00480233	PSMB6, PSMA6, PSMD2, UBC, PSMB1, PSMD3, CDK1, BUB3	444	79	16792	3.82986	0.999959	0.140001	0.136466
GOTERM_BP_DIRECT	fibroblast growth factor receptor signaling pathway	GO:0008543~fibroblast growth factor receptor signaling pathway	8	1.7316	0.00588991	PTBP1, HNRNPM, RAB14, HNRNPH1, HNRNPF, UBC, CBL, HNRNPA1	444	82	16792	3.68974	0.999996	0.164839	0.160677
GOTERM_BP_DIRECT	single organismal cell-cell adhesion	GO:0016337~single organismal cell-cell adhesion	8	1.7316	0.0174669	DSP, CSTA, CDSN, JUP, DSG1, PKP1, RPSA, CBLL1	444	101	16792	2.99563	1	0.367316	0.358041
GOTERM_BP_DIRECT	response to ethanol	GO:0045471~response to ethanol	8	1.7316	0.0211588	RPS4X, CAT, CDK1, RPL15, RPL10A, EEF2, CBL, TUFM	444	105	16792	2.88151	1	0.422975	0.412295
GOTERM_BP_DIRECT	response to virus	GO:0009615~response to virus	8	1.7316	0.0264944	EEF1G, RPS15A, HNRNPUL1, CFL1, STMN1, HSPB1, DDX21, ENO1	444	110	16792	2.75053	1	0.479412	0.467307
GOTERM_BP_DIRECT	protein sumoylation	GO:0016925~protein sumoylation	8	1.7316	0.0354045	HNRNPK, PCNA, PARP1, SUMO2, TOP1, HNRNPC, AAAS, TP53	444	117	16792	2.58597	1	0.585149	0.570374
GOTERM_BP_DIRECT	membrane organization	GO:0061024~membrane organization	7	1.51515	0.000165	RAB10, RAB14, YWHAQ, YWHAB, DHCR24, YWHAZ, YWHAG	444	32	16792	8.27309	0.292729	0.0104893	0.0102245
GOTERM_BP_DIRECT	toxin transport	GO:1901998~toxin transport	7	1.51515	0.000324	CCT3, DNAJA1, CCT2, HSPA5, TCP1, CCT7, CCT4	444	36	16792	7.35385	0.493892	0.0179098	0.0174575
GOTERM_BP_DIRECT	response to reactive oxygen species	GO:0000302~response to reactive oxygen species	7	1.51515	0.000508	PRDX3, PRDX2, TRA2B, PRDX1, CAT, TXN, PRDX6	444	39	16792	6.78817	0.65602	0.0252683	0.0246303
GOTERM_BP_DIRECT	retina homeostasis	GO:0001895~retina homeostasis	7	1.51515	0.000585	AZGP1, IGKC, PRDX1, ALB, HSPB1, B2M, ACTB	444	40	16792	6.61847	0.707108	0.0278865	0.0271824
GOTERM_BP_DIRECT	platelet aggregation	GO:0070527~platelet aggregation	7	1.51515	0.00067	ACTN1, HSPB1, MYH9, HBB, FLNA, CLIC1, ACTB	444	41	16792	6.45704	0.755104	0.0312395	0.0304507
GOTERM_BP_DIRECT	substantia nigra development	GO:0021762~substantia nigra development	7	1.51515	0.00174454	CDC42, GLUD1, LDHA, YWHAQ, HSPA5, SEC16A, ACTB	444	49	16792	5.40283	0.97444	0.0631344	0.0615402
GOTERM_BP_DIRECT	RNA export from nucleus	GO:0006405~RNA export from nucleus	7	1.51515	0.00316794	U2AF1L5, DDX39B, EIF4A3, SRSF3, SRSF5, HNRNPA1, SRSF7	444	55	16792	4.81343	0.998723	0.1023	0.0997169
GOTERM_BP_DIRECT	antigen processing and presentation of exogenous peptide antigen via MHC class I, TAP-dependent	GO:0002479~antigen processing and presentation of exogenous peptide antigen via MHC class I, TAP-dependent	7	1.51515	0.00622724	PSMB6, PSMA6, PSMD2, PSMB1, PSMD3, HLA-A, B2M	444	63	16792	4.2022	0.999998	0.171987	0.167644
GOTERM_BP_DIRECT	cellular response to oxidative stress	GO:0034599~cellular response to oxidative stress	7	1.51515	0.00672237	PRDX3, PRDX2, PARP1, HDAC1, ATP2A2, PARK7, HSPA1B	444	64	16792	4.13654	0.999999	0.18325	0.178623
GOTERM_BP_DIRECT	cellular oxidant detoxification	GO:0098869~cellular oxidant detoxification	7	1.51515	0.0103093	PRDX3, ALB, CAT, HBB, PARK7, TXN, PRDX6	444	70	16792	3.78198	1	0.248728	0.242447
GOTERM_BP_DIRECT	epithelial cell differentiation	GO:0030855~epithelial cell differentiation	7	1.51515	0.0103093	PCNA, CDK1, PGK1, RPSA, ALDOC, TAGLN2, VDAC1	444	70	16792	3.78198	1	0.248728	0.242447
GOTERM_BP_DIRECT	liver development	GO:0001889~liver development	7	1.51515	0.0133483	PKM, DDX39B, PRKCSH, ARG1, HNRNPD, GATA6, ARID5B	444	74	16792	3.57755	1	0.295097	0.287646
GOTERM_BP_DIRECT	epidermis development	GO:0008544~epidermis development	7	1.51515	0.0248161	DSP, CASP14, CDSN, FABP5, CALML5, ATP2A2, PLOD1	444	85	16792	3.11457	1	0.460965	0.449325
GOTERM_BP_DIRECT	neuron projection development	GO:0031175~neuron projection development	7	1.51515	0.0489664	CAPZB, PRMT1, STMN1, PHGDH, MAP4, CUL4B, CDK5R1	444	100	16792	2.64739	1	0.728616	0.710218
GOTERM_BP_DIRECT	platelet degranulation	GO:0002576~platelet degranulation	7	1.51515	0.0550813	WDR1, ACTN1, ALB, PSAP, FLNA, ALDOA, THBS1	444	103	16792	2.57028	1	0.760629	0.741423
GOTERM_BP_DIRECT	tumor necrosis factor-mediated signaling pathway	GO:0033209~tumor necrosis factor-mediated signaling pathway	7	1.51515	0.0922721	PSMB6, PSMA6, KRT18, PSMD2, UBC, PSMB1, PSMD3	444	118	16792	2.24355	1	1	0.975214
GOTERM_BP_DIRECT	positive regulation of canonical Wnt signaling pathway	GO:0090263~positive regulation of canonical Wnt signaling pathway	7	1.51515	0.0980537	PSMB6, PSMA6, JUP, PSMD2, UBC, PSMB1, PSMD3	444	120	16792	2.20616	1	1	0.975214
GOTERM_BP_DIRECT	positive regulation of mRNA splicing, via spliceosome	GO:0048026~positive regulation of mRNA splicing, via spliceosome	6	1.2987	3.01e-05	SF3B4, HSPA8, SNRNP70, TRA2B, EIF4A3, PRPF19	444	15	16792	15.1279	0.0613508	0.00230534	0.00224713
GOTERM_BP_DIRECT	ribosomal small subunit biogenesis	GO:0042274~ribosomal small subunit biogenesis	6	1.2987	4.29e-05	RPS15, RPS16, RPS7, RPS19, RPS6, RPS24	444	16	16792	14.1824	0.0861625	0.00310544	0.00302703
GOTERM_BP_DIRECT	hydrogen peroxide catabolic process	GO:0042744~hydrogen peroxide catabolic process	6	1.2987	0.00014	PRDX3, PRDX2, PRDX1, CAT, HBB, PRDX6	444	20	16792	11.3459	0.254055	0.00916379	0.0089324
GOTERM_BP_DIRECT	negative regulation of mRNA splicing, via spliceosome	GO:0048025~negative regulation of mRNA splicing, via spliceosome	6	1.2987	0.000179	PTBP1, HNRNPK, TRA2B, HNRNPA2B1, DYRK1A, SRSF7	444	21	16792	10.8057	0.313684	0.0107487	0.0104773
GOTERM_BP_DIRECT	cellular response to interleukin-4	GO:0071353~cellular response to interleukin-4	6	1.2987	0.000351	RPL3, HSP90AB1, HSPA5, ARG1, FASN, RPLP0	444	24	16792	9.45495	0.521278	0.0188758	0.0183991
GOTERM_BP_DIRECT	nucleocytoplasmic transport	GO:0006913~nucleocytoplasmic transport	6	1.2987	0.000429	EIF5A, RBM15B, NPM1, NSRP1, AAAS, RAN	444	25	16792	9.07676	0.593853	0.0225105	0.0219421
GOTERM_BP_DIRECT	liver regeneration	GO:0097421~liver regeneration	6	1.2987	0.000879	VTN, PCNA, RPS16, SRSF5, RPS24, RPL19	444	29	16792	7.82479	0.842297	0.0376602	0.0367093
GOTERM_BP_DIRECT	antigen processing and presentation of peptide antigen via MHC class I	GO:0002474~antigen processing and presentation of peptide antigen via MHC class I	6	1.2987	0.00103239	BCAP31, PDIA3, SEC23A, CANX, HLA-A, B2M	444	30	16792	7.56396	0.885724	0.0433398	0.0422455
GOTERM_BP_DIRECT	positive regulation of telomere maintenance via telomerase	GO:0032212~positive regulation of telomere maintenance via telomerase	6	1.2987	0.00139711	CCT3, CCT2, TCP1, HNRNPA1, CCT7, CCT4	444	32	16792	7.09122	0.946922	0.051448	0.0501489
GOTERM_BP_DIRECT	regulation of translational initiation	GO:0006446~regulation of translational initiation	6	1.2987	0.00239915	CTIF, EIF4A1, EIF3I, EIF3G, HSPB1, EIF3B	444	36	16792	6.3033	0.993554	0.0825542	0.0804697
GOTERM_BP_DIRECT	DNA damage response, detection of DNA damage	GO:0042769~DNA damage response, detection of DNA damage	6	1.2987	0.00239915	DNAJA1, PCNA, PARP1, UBC, RPS3, CUL4B	444	36	16792	6.3033	0.993554	0.0825542	0.0804697
GOTERM_BP_DIRECT	protein N-linked glycosylation via asparagine	GO:0018279~protein N-linked glycosylation via asparagine	6	1.2987	0.00384204	LMAN1, VCP, RPN2, DAD1, RPN1, STT3A	444	40	16792	5.67297	0.999692	0.118466	0.115475
GOTERM_BP_DIRECT	RNA secondary structure unwinding	GO:0010501~RNA secondary structure unwinding	6	1.2987	0.00581937	EIF4A1, DDX5, DDX39B, EIF4A3, DDX42, DDX21	444	44	16792	5.15725	0.999995	0.164839	0.160677
GOTERM_BP_DIRECT	proteolysis involved in cellular protein catabolic process	GO:0051603~proteolysis involved in cellular protein catabolic process	6	1.2987	0.00842258	PSMB6, PSMA6, HSPA5, PSMB1, CTSC, CLPX	444	48	16792	4.72748	1	0.218259	0.212748
GOTERM_BP_DIRECT	response to hydrogen peroxide	GO:0042542~response to hydrogen peroxide	6	1.2987	0.010838	PRDX3, LDHA, CAT, HBB, EEF2, HSPD1	444	51	16792	4.44939	1	0.25851	0.251982
GOTERM_BP_DIRECT	rhythmic process	GO:0048511~rhythmic process	6	1.2987	0.0136879	SFPQ, DDX5, SIN3A, DHX9, RACK1, CDK5R1	444	54	16792	4.2022	1	0.29928	0.291724
GOTERM_BP_DIRECT	cellular response to hydrogen peroxide	GO:0070301~cellular response to hydrogen peroxide	6	1.2987	0.0170034	PCNA, ANXA1, ARG1, CDK1, RPS3, PARK7	444	57	16792	3.98103	1	0.367316	0.358041
GOTERM_BP_DIRECT	protein import into nucleus	GO:0006606~protein import into nucleus	6	1.2987	0.0182169	PDIA3, PPP1R10, CSE1L, CFL1, IPO7, RAN	444	58	16792	3.9124	1	0.378587	0.369027
GOTERM_BP_DIRECT	DNA damage response, signal transduction by p53 class mediator resulting in cell cycle arrest	GO:0006977~DNA damage response, signal transduction by p53 class mediator resulting in cell cycle arrest	6	1.2987	0.0236373	NPM1, PCNA, PRMT1, UBC, CDK1, TP53	444	62	16792	3.65998	1	0.451044	0.439655
GOTERM_BP_DIRECT	NIK/NF-kappaB signaling	GO:0038061~NIK/NF-kappaB signaling	6	1.2987	0.0300022	PSMB6, PSMA6, PSMD2, UBC, PSMB1, PSMD3	444	66	16792	3.43817	1	0.5232	0.509989
GOTERM_BP_DIRECT	response to endoplasmic reticulum stress	GO:0034976~response to endoplasmic reticulum stress	6	1.2987	0.0479672	PDIA3, ATP2A2, EEF2, THBS1, EIF2S1, HSP90B1	444	75	16792	3.02559	1	0.728616	0.710218
GOTERM_BP_DIRECT	cell redox homeostasis	GO:0045454~cell redox homeostasis	6	1.2987	0.0526637	PRDX3, PDIA3, PRDX2, PRDX1, TXN, PRDX6	444	77	16792	2.947	1	0.73206	0.713575
GOTERM_BP_DIRECT	chromatin remodeling	GO:0006338~chromatin remodeling	6	1.2987	0.0769865	INO80B, RBBP4, HDAC1, TOP1, CHD1, BRD4	444	86	16792	2.63859	1	0.941431	0.91766
GOTERM_BP_DIRECT	ephrin receptor signaling pathway	GO:0048013~ephrin receptor signaling pathway	6	1.2987	0.0769865	CDC42, ARPC1B, ARPC4, AP2B1, ACTB, CDK5R1	444	86	16792	2.63859	1	0.941431	0.91766
GOTERM_BP_DIRECT	transforming growth factor beta receptor signaling pathway	GO:0007179~transforming growth factor beta receptor signaling pathway	6	1.2987	0.0960425	SMAD4, PARP1, GDF15, FOXH1, UBC, CBL	444	92	16792	2.46651	1	1	0.975214
GOTERM_BP_DIRECT	antigen processing and presentation of exogenous peptide antigen via MHC class II	GO:0019886~antigen processing and presentation of exogenous peptide antigen via MHC class II	6	1.2987	0.0960425	SEC23A, CANX, CLTC, AP2B1, CTSD, RAB7A	444	92	16792	2.46651	1	1	0.975214
GOTERM_BP_DIRECT	positive regulation of protein localization to Cajal body	GO:1904871~positive regulation of protein localization to Cajal body	5	1.08225	3.08e-05	CCT3, CCT2, TCP1, CCT7, CCT4	444	8	16792	23.6374	0.0625401	0.00230534	0.00224713
GOTERM_BP_DIRECT	protein refolding	GO:0042026~protein refolding	5	1.08225	0.000518	HSPA8, HSP90AA1, B2M, HSPA1B, HSPD1	444	15	16792	12.6066	0.662887	0.0252683	0.0246303
GOTERM_BP_DIRECT	positive regulation of telomerase RNA localization to Cajal body	GO:1904874~positive regulation of telomerase RNA localization to Cajal body	5	1.08225	0.000518	CCT3, CCT2, TCP1, CCT7, CCT4	444	15	16792	12.6066	0.662887	0.0252683	0.0246303
GOTERM_BP_DIRECT	cellular zinc ion homeostasis	GO:0006882~cellular zinc ion homeostasis	5	1.08225	0.000866	SLC39A6, SLC39A10, SLC30A1, SLC39A7, SLC39A14	444	17	16792	11.1235	0.837725	0.0376602	0.0367093
GOTERM_BP_DIRECT	zinc II ion transmembrane transport	GO:0071577~zinc II ion transmembrane transport	5	1.08225	0.00108985	SLC30A7, SLC39A6, SLC30A1, SLC39A7, SLC39A14	444	18	16792	10.5055	0.898726	0.043992	0.0428812
GOTERM_BP_DIRECT	translational elongation	GO:0006414~translational elongation	5	1.08225	0.00108985	EEF1G, EEF1A1, EEF1D, EEF2, TUFM	444	18	16792	10.5055	0.898726	0.043992	0.0428812
GOTERM_BP_DIRECT	ribosomal small subunit assembly	GO:0000028~ribosomal small subunit assembly	5	1.08225	0.00135194	RPS15, RPS14, RPS19, RPSA, RPS10	444	19	16792	9.95258	0.941633	0.0510011	0.0497133
GOTERM_BP_DIRECT	positive regulation of receptor-mediated endocytosis	GO:0048260~positive regulation of receptor-mediated endocytosis	5	1.08225	0.00135194	VTN, HNRNPK, ANXA2, CBL, B2M	444	19	16792	9.95258	0.941633	0.0510011	0.0497133
GOTERM_BP_DIRECT	pyruvate metabolic process	GO:0006090~pyruvate metabolic process	5	1.08225	0.00239681	LDHB, LDHA, PDHA1, PDHB, SLC16A3	444	22	16792	8.59541	0.993522	0.0825542	0.0804697
GOTERM_BP_DIRECT	ATP-dependent chromatin remodeling	GO:0043044~ATP-dependent chromatin remodeling	5	1.08225	0.00284166	RBBP4, HDAC1, CHD8, HNRNPC, ACTB	444	23	16792	8.2217	0.997461	0.0946769	0.0922863
GOTERM_BP_DIRECT	response to cadmium ion	GO:0046686~response to cadmium ion	5	1.08225	0.0038943	PCNA, ARG1, CAT, CDK1, B2M	444	25	16792	7.56396	0.999724	0.118466	0.115475
GOTERM_BP_DIRECT	ribosomal large subunit biogenesis	GO:0042273~ribosomal large subunit biogenesis	5	1.08225	0.0038943	RPL5, RPL11, RPL35A, RPL26, RPL7	444	25	16792	7.56396	0.999724	0.118466	0.115475
GOTERM_BP_DIRECT	mitotic spindle organization	GO:0007052~mitotic spindle organization	5	1.08225	0.00760692	STMN1, SBDS, RCC1, MAP4, RAN	444	30	16792	6.3033	1	0.199587	0.194547
GOTERM_BP_DIRECT	positive regulation of protein insertion into mitochondrial membrane involved in apoptotic signaling pathway	GO:1900740~positive regulation of protein insertion into mitochondrial membrane involved in apoptotic signaling pathway	5	1.08225	0.00760692	YWHAQ, YWHAB, TP53, YWHAZ, YWHAG	444	30	16792	6.3033	1	0.199587	0.194547
GOTERM_BP_DIRECT	global genome nucleotide-excision repair	GO:0070911~global genome nucleotide-excision repair	5	1.08225	0.00957803	PARP1, UBC, SUMO2, UBE2V2, CUL4B	444	32	16792	5.90935	1	0.239337	0.233293
GOTERM_BP_DIRECT	maturation of SSU-rRNA from tricistronic rRNA transcript (SSU-rRNA, 5.8S rRNA, LSU-rRNA)	GO:0000462~maturation of SSU-rRNA from tricistronic rRNA transcript (SSU-rRNA, 5.8S rRNA, LSU-rRNA)	5	1.08225	0.00957803	RPS14, RPS16, RPS19, RPS8, RPS24	444	32	16792	5.90935	1	0.239337	0.233293
GOTERM_BP_DIRECT	binding of sperm to zona pellucida	GO:0007339~binding of sperm to zona pellucida	5	1.08225	0.0131111	CCT3, CCT2, TCP1, CCT7, CCT4	444	35	16792	5.40283	1	0.295097	0.287646
GOTERM_BP_DIRECT	protein targeting	GO:0006605~protein targeting	5	1.08225	0.0189737	YWHAQ, YWHAB, RPL11, YWHAZ, YWHAG	444	39	16792	4.84869	1	0.386658	0.376895
GOTERM_BP_DIRECT	protein tetramerization	GO:0051262~protein tetramerization	5	1.08225	0.020655	CPSF7, RPS19, CAT, TP53, TGM3	444	40	16792	4.72748	1	0.416873	0.406347
GOTERM_BP_DIRECT	negative regulation of protein ubiquitination	GO:0031397~negative regulation of protein ubiquitination	5	1.08225	0.022425	DNAJA1, RPS3, PARK7, GTPBP4, HSPA1B	444	41	16792	4.61217	1	0.431835	0.420931
GOTERM_BP_DIRECT	positive regulation of DNA replication	GO:0045740~positive regulation of DNA replication	5	1.08225	0.0242846	CDC42, NPM1, PCNA, CDK1, CACYBP	444	42	16792	4.50236	1	0.456641	0.445111
GOTERM_BP_DIRECT	cellular response to growth factor stimulus	GO:0071363~cellular response to growth factor stimulus	5	1.08225	0.0304099	CAT, RACK1, CPNE3, PFN1, THBS1	444	45	16792	4.2022	1	0.5232	0.509989
GOTERM_BP_DIRECT	peptide cross-linking	GO:0018149~peptide cross-linking	5	1.08225	0.0424709	DSP, CSTA, ANXA1, THBS1, TGM3	444	50	16792	3.78198	1	0.680507	0.663324
GOTERM_BP_DIRECT	regulation of cellular amino acid metabolic process	GO:0006521~regulation of cellular amino acid metabolic process	5	1.08225	0.045163	PSMB6, PSMA6, PSMD2, PSMB1, PSMD3	444	51	16792	3.70783	1	0.697038	0.679438
GOTERM_BP_DIRECT	adult locomotory behavior	GO:0008344~adult locomotory behavior	5	1.08225	0.0479485	MECP2, CSTB, ATP1A3, PARK7, PAFAH1B1	444	52	16792	3.63652	1	0.728616	0.710218
GOTERM_BP_DIRECT	protein localization	GO:0008104~protein localization	5	1.08225	0.0771444	MECP2, NPM1, DDX42, DHCR24, TP53	444	61	16792	3.09999	1	0.941431	0.91766
GOTERM_BP_DIRECT	COPII vesicle coating	GO:0048208~COPII vesicle coating	5	1.08225	0.0771444	LMAN1, SEC23A, SEC16A, TMED2, CTSC	444	61	16792	3.09999	1	0.941431	0.91766
GOTERM_BP_DIRECT	response to stress	GO:0006950~response to stress	5	1.08225	0.0771444	NPM1, HSP90AA1, HSP90AB4P, HSP90AB1, HSP90B1	444	61	16792	3.09999	1	0.941431	0.91766
GOTERM_BP_DIRECT	response to estrogen	GO:0043627~response to estrogen	5	1.08225	0.0924157	LDHA, HSP90AA1, ARPC1B, GATA6, HSPD1	444	65	16792	2.90922	1	1	0.975214
GOTERM_BP_DIRECT	CRD-mediated mRNA stabilization	GO:0070934~CRD-mediated mRNA stabilization	4	0.865801	0.000175	SYNCRIP, DHX9, HNRNPU, YBX1	444	5	16792	30.2559	0.308008	0.0107487	0.0104773
GOTERM_BP_DIRECT	positive regulation of establishment of protein localization to telomere	GO:1904851~positive regulation of establishment of protein localization to telomere	4	0.865801	0.00136068	CCT2, TCP1, CCT7, CCT4	444	9	16792	16.8088	0.942695	0.0510011	0.0497133
GOTERM_BP_DIRECT	maturation of LSU-rRNA from tricistronic rRNA transcript (SSU-rRNA, 5.8S rRNA, LSU-rRNA)	GO:0000463~maturation of LSU-rRNA from tricistronic rRNA transcript (SSU-rRNA, 5.8S rRNA, LSU-rRNA)	4	0.865801	0.00136068	RPL35, RPF2, GTPBP4, RPL7	444	9	16792	16.8088	0.942695	0.0510011	0.0497133
GOTERM_BP_DIRECT	protein folding in endoplasmic reticulum	GO:0034975~protein folding in endoplasmic reticulum	4	0.865801	0.00428251	PDIA3, HSPA5, CANX, HSP90B1	444	13	16792	11.6369	0.999878	0.126606	0.123409
GOTERM_BP_DIRECT	3'-UTR-mediated mRNA stabilization	GO:0070935~3'-UTR-mediated mRNA stabilization	4	0.865801	0.00941642	HNRNPC, YBX3, ELAVL1, HNRNPA0	444	17	16792	8.89878	1	0.239337	0.233293
GOTERM_BP_DIRECT	nucleoside metabolic process	GO:0009116~nucleoside metabolic process	4	0.865801	0.0129061	PRPS2, PRPSAP1, MTAP, ATIC	444	19	16792	7.96207	1	0.295097	0.287646
GOTERM_BP_DIRECT	formation of translation preinitiation complex	GO:0001731~formation of translation preinitiation complex	4	0.865801	0.0218283	EIF2S3, EIF3I, EIF3G, EIF3B	444	23	16792	6.57736	1	0.429725	0.418875
GOTERM_BP_DIRECT	cell aging	GO:0007569~cell aging	4	0.865801	0.0272752	NPM1, CDK1, MIF, TP53	444	25	16792	6.05117	1	0.481098	0.468951
GOTERM_BP_DIRECT	regulation of RNA splicing	GO:0043484~regulation of RNA splicing	4	0.865801	0.0401269	AHNAK, SNRNP70, HNRNPH1, HNRNPF	444	29	16792	5.21653	1	0.647896	0.631536
GOTERM_BP_DIRECT	microtubule-based process	GO:0007017~microtubule-based process	4	0.865801	0.0686196	TUBA1C, TUBB, TUBB4B, PAFAH1B1	444	36	16792	4.2022	1	0.911599	0.888581
GOTERM_BP_DIRECT	negative regulation of epidermal growth factor receptor signaling pathway	GO:0042059~negative regulation of epidermal growth factor receptor signaling pathway	4	0.865801	0.0686196	CDC42, UBC, AP2B1, CBL	444	36	16792	4.2022	1	0.911599	0.888581
GOTERM_BP_DIRECT	nucleotide-excision repair, DNA incision, 5'-to lesion	GO:0006296~nucleotide-excision repair, DNA incision, 5'-to lesion	4	0.865801	0.0732738	PCNA, PARP1, UBC, CUL4B	444	37	16792	4.08863	1	0.941431	0.91766
GOTERM_BP_DIRECT	cerebellum development	GO:0021549~cerebellum development	4	0.865801	0.0732738	MECP2, ATIC, HNRNPD, CDK5R1	444	37	16792	4.08863	1	0.941431	0.91766
GOTERM_BP_DIRECT	nucleotide-excision repair, DNA incision	GO:0033683~nucleotide-excision repair, DNA incision	4	0.865801	0.0780647	PCNA, PARP1, UBC, CUL4B	444	38	16792	3.98103	1	0.947155	0.923239
GOTERM_BP_DIRECT	establishment of protein localization	GO:0045184~establishment of protein localization	4	0.865801	0.088043	VCP, RCC2, FLNA, CORO1C	444	40	16792	3.78198	1	1	0.975214
GOTERM_BP_DIRECT	scaRNA localization to Cajal body	GO:0090666~scaRNA localization to Cajal body	3	0.649351	0.00402227	CCT2, TCP1, CCT4	444	4	16792	28.3649	0.999789	0.120611	0.117565
GOTERM_BP_DIRECT	negative regulation of RNA splicing	GO:0033119~negative regulation of RNA splicing	3	0.649351	0.00970849	RPS26, PTBP1, RPS13	444	6	16792	18.9099	1	0.239743	0.233689
GOTERM_BP_DIRECT	mRNA 3'-splice site recognition	GO:0000389~mRNA 3'-splice site recognition	3	0.649351	0.013356	SF3A1, SF3A2, SF1	444	7	16792	16.2085	1	0.295097	0.287646
GOTERM_BP_DIRECT	zinc II ion transmembrane import	GO:0071578~zinc II ion transmembrane import	3	0.649351	0.013356	SLC39A6, SLC39A10, SLC39A14	444	7	16792	16.2085	1	0.295097	0.287646
GOTERM_BP_DIRECT	IRES-dependent viral translational initiation	GO:0075522~IRES-dependent viral translational initiation	3	0.649351	0.013356	PTBP1, PCBP2, EIF3B	444	7	16792	16.2085	1	0.295097	0.287646
GOTERM_BP_DIRECT	positive regulation by host of viral genome replication	GO:0044829~positive regulation by host of viral genome replication	3	0.649351	0.0174996	HSPA8, STOM, PPIB	444	8	16792	14.1824	1	0.367316	0.358041
GOTERM_BP_DIRECT	establishment of integrated proviral latency	GO:0075713~establishment of integrated proviral latency	3	0.649351	0.0174996	XRCC6, XRCC5, PPIA	444	8	16792	14.1824	1	0.367316	0.358041
GOTERM_BP_DIRECT	DNA strand renaturation	GO:0000733~DNA strand renaturation	3	0.649351	0.0221107	ANXA1, RECQL, TP53	444	9	16792	12.6066	1	0.429725	0.418875
GOTERM_BP_DIRECT	viral RNA genome replication	GO:0039694~viral RNA genome replication	3	0.649351	0.0221107	CDC42, PCBP1, PCBP2	444	9	16792	12.6066	1	0.429725	0.418875
GOTERM_BP_DIRECT	positive regulation of protein import into nucleus, translocation	GO:0033160~positive regulation of protein import into nucleus, translocation	3	0.649351	0.0271619	HSP90AA1, HSP90AB1, CDK1	444	10	16792	11.3459	1	0.481098	0.468951
GOTERM_BP_DIRECT	negative regulation of hydrogen peroxide-induced cell death	GO:1903206~negative regulation of hydrogen peroxide-induced cell death	3	0.649351	0.0271619	PSAP, PARK7, TXN	444	10	16792	11.3459	1	0.481098	0.468951
GOTERM_BP_DIRECT	regulation of androgen receptor signaling pathway	GO:0060765~regulation of androgen receptor signaling pathway	3	0.649351	0.0326268	DDX5, SAFB2, PARK7	444	11	16792	10.3145	1	0.54787	0.534036
GOTERM_BP_DIRECT	response to amine	GO:0014075~response to amine	3	0.649351	0.0326268	ARG1, CDK1, NME1	444	11	16792	10.3145	1	0.54787	0.534036
GOTERM_BP_DIRECT	regulation of cell death	GO:0010941~regulation of cell death	3	0.649351	0.0326268	EEF1D, YWHAZ, HSPA1B	444	11	16792	10.3145	1	0.54787	0.534036
GOTERM_BP_DIRECT	negative regulation of telomere maintenance via telomerase	GO:0032211~negative regulation of telomere maintenance via telomerase	3	0.649351	0.0384803	HNRNPU, HNRNPC, HNRNPA1	444	12	16792	9.45495	1	0.631017	0.615084
GOTERM_BP_DIRECT	negative regulation of actin filament polymerization	GO:0030837~negative regulation of actin filament polymerization	3	0.649351	0.0446981	TWF1, PFN1, PFN2	444	13	16792	8.72765	1	0.697038	0.679438
GOTERM_BP_DIRECT	carboxylic acid metabolic process	GO:0019752~carboxylic acid metabolic process	3	0.649351	0.0446981	LDHB, LDHA, MIF	444	13	16792	8.72765	1	0.697038	0.679438
GOTERM_BP_DIRECT	chaperone-mediated protein complex assembly	GO:0051131~chaperone-mediated protein complex assembly	3	0.649351	0.0446981	CCT2, HSP90AA1, HSPD1	444	13	16792	8.72765	1	0.697038	0.679438
GOTERM_BP_DIRECT	regulation of protein complex assembly	GO:0043254~regulation of protein complex assembly	3	0.649351	0.051257	HSPA8, HSP90AA1, HCFC1	444	14	16792	8.10425	1	0.728616	0.710218
GOTERM_BP_DIRECT	alternative mRNA splicing, via spliceosome	GO:0000380~alternative mRNA splicing, via spliceosome	3	0.649351	0.051257	PTBP1, HNRNPM, SFPQ	444	14	16792	8.10425	1	0.728616	0.710218
GOTERM_BP_DIRECT	anion transport	GO:0006820~anion transport	3	0.649351	0.051257	VDAC3, VDAC2, VDAC1	444	14	16792	8.10425	1	0.728616	0.710218
GOTERM_BP_DIRECT	barbed-end actin filament capping	GO:0051016~barbed-end actin filament capping	3	0.649351	0.051257	CAPZB, CAPZA1, TWF1	444	14	16792	8.10425	1	0.728616	0.710218
GOTERM_BP_DIRECT	mRNA stabilization	GO:0048255~mRNA stabilization	3	0.649351	0.0581347	HNRNPD, PABPC1, ELAVL1	444	15	16792	7.56396	1	0.797548	0.77741
GOTERM_BP_DIRECT	regulation of protein ubiquitination	GO:0031396~regulation of protein ubiquitination	3	0.649351	0.0653101	HSP90AA1, HSP90AB1, HSPA1B	444	16	16792	7.09122	1	0.878755	0.856567
GOTERM_BP_DIRECT	negative regulation of focal adhesion assembly	GO:0051895~negative regulation of focal adhesion assembly	3	0.649351	0.0653101	RCC2, THBS1, CORO1C	444	16	16792	7.09122	1	0.878755	0.856567
GOTERM_BP_DIRECT	regulation of nucleic acid-templated transcription	GO:1903506~regulation of nucleic acid-templated transcription	3	0.649351	0.0653101	FUS, ACTN1, RALY	444	16	16792	7.09122	1	0.878755	0.856567
GOTERM_BP_DIRECT	regulation of anion transmembrane transport	GO:1903959~regulation of anion transmembrane transport	3	0.649351	0.0727625	VDAC3, VDAC2, VDAC1	444	17	16792	6.67409	1	0.941431	0.91766
GOTERM_BP_DIRECT	estrous cycle	GO:0044849~estrous cycle	3	0.649351	0.0727625	NCOR2, PCNA, ANXA1	444	17	16792	6.67409	1	0.941431	0.91766
GOTERM_BP_DIRECT	natural killer cell mediated cytotoxicity	GO:0042267~natural killer cell mediated cytotoxicity	3	0.649351	0.0804726	PRDX1, TUBB, TUBB4B	444	18	16792	6.3033	1	0.965212	0.94084
GOTERM_BP_DIRECT	positive regulation of G2/M transition of mitotic cell cycle	GO:0010971~positive regulation of G2/M transition of mitotic cell cycle	3	0.649351	0.0804726	SIN3A, RCC2, BRD4	444	18	16792	6.3033	1	0.965212	0.94084
GOTERM_BP_DIRECT	platelet formation	GO:0030220~platelet formation	3	0.649351	0.0884217	WDR1, ACTN1, MYH9	444	19	16792	5.97155	1	1	0.975214
GOTERM_BP_DIRECT	error-free translesion synthesis	GO:0070987~error-free translesion synthesis	3	0.649351	0.0884217	VCP, PCNA, UBC	444	19	16792	5.97155	1	1	0.975214
GOTERM_BP_DIRECT	glutamine metabolic process	GO:0006541~glutamine metabolic process	3	0.649351	0.0965917	MECP2, GLUD1, PHGDH	444	20	16792	5.67297	1	1	0.975214
GOTERM_BP_DIRECT	regulation of cytoplasmic mRNA processing body assembly	GO:0010603~regulation of cytoplasmic mRNA processing body assembly	2	0.4329	0.0520688	ATXN2L, ATXN2	444	2	16792	37.8198	1	0.728616	0.710218
GOTERM_BP_DIRECT	serine family amino acid biosynthetic process	GO:0009070~serine family amino acid biosynthetic process	2	0.4329	0.0520688	MTHFD1, PHGDH	444	2	16792	37.8198	1	0.728616	0.710218
GOTERM_BP_DIRECT	negative regulation of nitrosative stress-induced intrinsic apoptotic signaling pathway	GO:1905259~negative regulation of nitrosative stress-induced intrinsic apoptotic signaling pathway	2	0.4329	0.0520688	DNAJA1, PARK7	444	2	16792	37.8198	1	0.728616	0.710218
GOTERM_BP_DIRECT	endonucleolytic cleavage to generate mature 3'-end of SSU-rRNA from (SSU-rRNA, 5.8S rRNA, LSU-rRNA)	GO:0000461~endonucleolytic cleavage to generate mature 3'-end of SSU-rRNA from (SSU-rRNA, 5.8S rRNA, LSU-rRNA)	2	0.4329	0.0520688	RPSA, RPS21	444	2	16792	37.8198	1	0.728616	0.710218
GOTERM_BP_DIRECT	positive regulation of cytoplasmic translation	GO:2000767~positive regulation of cytoplasmic translation	2	0.4329	0.0520688	EEF2, YBX3	444	2	16792	37.8198	1	0.728616	0.710218
GOTERM_BP_DIRECT	cellular hyperosmotic salinity response	GO:0071475~cellular hyperosmotic salinity response	2	0.4329	0.0520688	XRCC6, XRCC5	444	2	16792	37.8198	1	0.728616	0.710218
GOTERM_BP_DIRECT	glyceraldehyde-3-phosphate biosynthetic process	GO:0046166~glyceraldehyde-3-phosphate biosynthetic process	2	0.4329	0.0520688	TPI1, TKT	444	2	16792	37.8198	1	0.728616	0.710218
GOTERM_BP_DIRECT	negative regulation of hydrogen peroxide-induced neuron death	GO:1903208~negative regulation of hydrogen peroxide-induced neuron death	2	0.4329	0.0770797	RACK1, PARK7	444	3	16792	25.2132	1	0.941431	0.91766
GOTERM_BP_DIRECT	regulation of viral genome replication	GO:0045069~regulation of viral genome replication	2	0.4329	0.0770797	DDX5, PPIA	444	3	16792	25.2132	1	0.941431	0.91766
GOTERM_BP_DIRECT	chaperone-mediated autophagy	GO:0061684~chaperone-mediated autophagy	2	0.4329	0.0770797	HSPA8, HSP90AA1	444	3	16792	25.2132	1	0.941431	0.91766
GOTERM_BP_DIRECT	cell envelope organization	GO:0043163~cell envelope organization	2	0.4329	0.0770797	TGM3, HRNR	444	3	16792	25.2132	1	0.941431	0.91766

## Sheet: Table S4
Supplementary Table S4: KEGG pathways enrichment of non-acid-activated group
Category	Term	Count	%	PValue	Genes	List Total	Pop Hits	Pop Total	Fold Enrichment	Bonferroni	Benjamini	FDR
KEGG_PATHWAY	Ribosome	61	13.2035	9.55e-48	RPL4, RPL5, RPL30, RPL3, RPL31, RPL34, RPLP0, RPL10A, RPL8, RPL9, RPL6, RPL7, RPS4X, RPS15, RPS14, RPL7A, RPS16, RPS19, RPL18A, RPL36, RPL35, RPS11, RPS10, RPS13, RPS12, RPS9, RPL21, RPS7, RPS8, RPL23, RPL22, RPS6, RPL13A, RPSA, RPL37A, RPL24, RPL27, RPL26, RPL29, RPL28, RPL10, RPL12, RPL11, RPL36A, RPS15A, RPS3, RPL13, RPS2, RPL15, RPL18, RPL19, RPL35A, RPL23A, RPS26, RPS25, RPL27A, RPS20, FAU, …	291	136	6879	10.6029	2.01e-45	2.01e-45	1.96e-45
KEGG_PATHWAY	Spliceosome	31	6.70996	1.48e-14	SF3B4, U2AF1L5, DDX5, EIF4A3, DDX42, HNRNPU, PRPF19, SNRNP70, TRA2B, PCBP1, TRA2A, DHX15, HNRNPA1, HSPA8, SF3A1, HNRNPA3, PRPF38A, SF3A2, PRPF40A, CHERP, HNRNPM, RBMXL1, HNRNPK, DDX39B, SRSF3, SRSF5, HNRNPC, SRSF7, HSPA1B, RBM22, SNRPB	291	133	6879	5.50988	3.1e-12	1.55e-12	1.52e-12
KEGG_PATHWAY	Biosynthesis of antibiotics	26	5.62771	2.58e-06	PRPS2, MSMO1, ENO1, PDHB, HSD17B10, ZMPSTE24, LDHB, LDHA, ATIC, PGK1, PHGDH, PDHA1, TPI1, ARG1, PGAM1, PAICS, NME1, HADHA, ACLY, PKM, CTH, CAT, ALDOC, ALDOA, TKT, GAPDH	291	212	6879	2.89914	0.000542	0.000181	0.000176
KEGG_PATHWAY	Protein processing in endoplasmic reticulum	22	4.7619	7.37e-06	PDIA3, BCAP31, HSPA8, SEC23A, VCP, HSP90AA1, HSP90AB1, RPN2, HSPA5, SSR4, PRKCSH, RPN1, DNAJB12, EIF2S1, HSP90B1, DNAJA1, LMAN1, GANAB, DAD1, CANX, STT3A, HSPA1B	291	169	6879	3.07729	0.00154579	0.000322	0.000314
KEGG_PATHWAY	Biosynthesis of amino acids	14	3.0303	7.67e-06	PRPS2, TPI1, ARG1, PGAM1, ENO1, PKM, CTH, PGK1, ALDOC, PHGDH, ALDH18A1, ALDOA, TKT, GAPDH	291	72	6879	4.59651	0.00160852	0.000322	0.000314
KEGG_PATHWAY	Carbon metabolism	16	3.4632	7.1e-05	PRPS2, PDHA1, TPI1, PGAM1, ENO1, PDHB, HADHA, GLUD1, PKM, CAT, PGK1, ALDOC, PHGDH, ALDOA, TKT, GAPDH	291	113	6879	3.34714	0.0148078	0.00248633	0.00242713
KEGG_PATHWAY	Glycolysis / Gluconeogenesis	12	2.5974	9.64e-05	LDHB, LDHA, PKM, PDHA1, TPI1, PGAM1, PGK1, ALDOC, ENO1, PDHB, ALDOA, GAPDH	291	67	6879	4.23388	0.0200375	0.00289143	0.00282259
KEGG_PATHWAY	Pathogenic Escherichia coli infection	8	1.7316	0.00517821	CDC42, TUBA1C, NCL, TUBB, ARPC1B, ARPC4, TUBB4B, ACTB	291	51	6879	3.70811	0.663868	0.135928	0.132692
KEGG_PATHWAY	RNA transport	15	3.24675	0.0135506	EIF4A1, PABPC4, EIF4A3, AAAS, EIF2S1, RGPD3, EEF1A1, EIF2S3, DDX39B, EIF3I, SUMO2, EIF3G, PABPC1, RAN, EIF3B	291	172	6879	2.06156	0.943022	0.316181	0.308653
KEGG_PATHWAY	Cell cycle	12	2.5974	0.0151814	SMAD4, PCNA, YWHAQ, YWHAB, HDAC1, CDK1, MCM3, MCM5, BUB3, TP53, YWHAZ, YWHAG	291	124	6879	2.28766	0.959746	0.31881	0.311219
KEGG_PATHWAY	Antigen processing and presentation	8	1.7316	0.0403065	PDIA3, HSPA8, HSP90AA1, HSP90AB1, CANX, HLA-A, B2M, HSPA1B	291	76	6879	2.48833	0.999823	0.769487	0.751166
KEGG_PATHWAY	Viral carcinogenesis	15	3.24675	0.0511037	GTF2A1, YWHAB, HDAC1, ACTN1, HLA-A, YWHAZ, SND1, CDC42, PKM, HNRNPK, YWHAQ, CDK1, VDAC3, TP53, YWHAG	291	205	6879	1.7297	0.999984	0.77647	0.757983
KEGG_PATHWAY	Central carbon metabolism in cancer	7	1.51515	0.0517647	SLC7A5, PKM, PDHA1, PGAM1, PDHB, SLC16A3, TP53	291	64	6879	2.58553	0.999986	0.77647	0.757983
KEGG_PATHWAY	Shigellosis	7	1.51515	0.0517647	CDC42, U2AF1L5, ARPC1B, ARPC4, PFN1, ACTB, PFN2	291	64	6879	2.58553	0.999986	0.77647	0.757983
KEGG_PATHWAY	Glucagon signaling pathway	9	1.94805	0.0567107	LDHB, LDHA, PKM, PDHA1, CALML5, PRMT1, PGAM1, PDHB, PYGL	291	99	6879	2.14902	0.999995	0.786493	0.767767
KEGG_PATHWAY	Salmonella infection	8	1.7316	0.0599233	CDC42, ARPC1B, FLNA, ARPC4, PFN1, ACTB, PFN2, RAB7A	291	83	6879	2.27847	0.999998	0.786493	0.767767
KEGG_PATHWAY	Cysteine and methionine metabolism	5	1.08225	0.0743498	LDHB, LDHA, MTAP, AHCY, CTH	291	38	6879	3.11042	1	0.884754	0.863689
KEGG_PATHWAY	Legionellosis	6	1.2987	0.0759553	EEF1G, EEF1A1, HSPA8, VCP, HSPA1B, HSPD1	291	54	6879	2.62658	1	0.884754	0.863689
KEGG_PATHWAY	Endocytosis	16	3.4632	0.0846812	ARF3, HSPA8, RAB5C, ARPC1B, CLTC, ARPC4, VPS26A, HLA-A, AP2B1, CBL, CDC42, RAB10, CAPZB, CAPZA1, HSPA1B, RAB7A	291	241	6879	1.56941	1	0.884754	0.863689
KEGG_PATHWAY	Pyruvate metabolism	5	1.08225	0.0863364	LDHB, LDHA, PKM, PDHA1, PDHB	291	40	6879	2.9549	1	0.884754	0.863689
KEGG_PATHWAY	mRNA surveillance pathway	8	1.7316	0.0884754	CPSF7, PABPN1, DDX39B, WDR82, PABPC4, EIF4A3, PABPC1, WDR33	291	91	6879	2.07817	1	0.884754	0.863689

## Sheet: Table S5
Supplementary Table S5: GO terms enrichment of acid-activated group
Category	Term	Term2	Count	%	PValue	Genes	List Total	Pop Hits	Pop Total	Fold Enrichment	Bonferroni	Benjamini	FDR
GOTERM_MF_DIRECT	protein binding	GO:0005515~protein binding	156	79.1878	1.55e-16	RPL4, RPL5, RPL3, CCNT1, CSE1L, HNRNPU, ENO1, SRP14, RPL9, ACTB, YY1, FBL, RPS14, AKR7A2, RPS16, RPS19, RPL18A, ARHGDIA, CFL1, RPS9, TPM4, RPS7, RPL23, RPS6, SLC30A1, PRPF4B, ACTN4, MIF, TUFM, ATXN2L, EEF1A1, ILF3, MTAP, NCL, PSME1, FSCN1, RPL24, SRSF3, VDAC2, ERH, RPL26, PFN1, CBLL1, RPL28, PPIA, SF1, VCP, YTHDC1, DHX9, TXN, HSP90B1, PRDX3, LDHB, LDHA, ATXN2, PRDX1, UBC, PGK1, SAFB2, MAP4, HSPA8…	194	8785	16881	1.54518	4.41e-14	1.54e-14	1.46e-14
GOTERM_MF_DIRECT	poly(A) RNA binding	GO:0044822~poly(A) RNA binding	108	54.8223	1.61e-74	RPL4, RPL5, RPL3, HNRNPU, ENO1, SRP14, RPL8, FBL, RPS14, RPS16, RPS19, RPL18A, RPS12, RPS9, RPS7, RPL23, RPS6, PRPF4B, ACTN4, TUFM, ATXN2L, EEF1A1, ILF3, NCL, FSCN1, RPL24, SRSF3, RPL27, ERH, RPL26, PFN1, RPL28, PPIA, SF1, VCP, YTHDC1, DHX9, TXN, ATXN2, PRDX1, UBC, SAFB2, MAP4, HSPA8, CPSF7, NONO, EEF2, CHERP, HNRNPL, HNRNPM, HNRNPK, RPL27A, HNRNPD, RPS20, HNRNPC, RPS23, RBM27, HSP90AB1, PPP1R10,…	194	1129	16881	8.32389	6.41e-72	6.43e-72	6.07e-72
GOTERM_MF_DIRECT	RNA binding	GO:0003723~RNA binding	50	25.3807	3.22e-30	RPL4, RPL5, RPL3, HNRNPU, YBX1, SRP14, RPL8, RPL9, RPS4X, YY1, FBL, RPS14, PTBP1, RPL7A, RPS16, RPL18A, SIN3A, SNRNP70, RPS7, PRPF40A, ILF3, HNRNPH1, NCL, RPL24, SRSF3, RPL26, RPL28, SF1, YTHDC1, RPL11, HSP90B1, U2AF1L4, ATXN2, RPS15A, PABPN1, RALY, HNRNPA1, RPL18, HNRNPA0, NPM1, SF3A1, HNRNPA3, CHERP, HNRNPL, HNRNPM, HNRNPK, RPL27A, HNRNPD, RPS20, HNRNPC	194	547	16881	7.95388	1.28e-27	6.4e-28	6.05e-28
GOTERM_MF_DIRECT	structural constituent of ribosome	GO:0003735~structural constituent of ribosome	30	15.2284	1.5e-22	RPL4, RPL5, RPL3, RPL12, RPL11, RPL8, RPL9, RPS4X, RPS14, RPL7A, RPS15A, RPS16, RPS19, RPL18A, RPL18, RPS12, RPS9, RPS7, RPL23, RPS6, RPL13A, RPL23A, RPL27A, RPL24, RPL27, RPS20, RPL26, SLC25A5, RPL28, RPS23	194	222	16881	11.7588	5.97e-20	2e-20	1.89e-20
GOTERM_MF_DIRECT	nucleotide binding	GO:0000166~nucleotide binding	27	13.7056	2.9e-14	SF3B4, RBM27, U2AF1L4, PTBP1, BOLL, PABPN1, SNRNP70, TRA2A, SAFB2, RALY, HNRNPA1, HNRNPA0, HSP90AA1, CPSF7, HNRNPA3, NONO, RPL23A, HNRNPL, HNRNPM, SFPQ, HNRNPH1, NCL, HNRNPD, VDAC3, SRSF3, VDAC2, HNRNPC	194	348	16881	6.7512	1.15e-11	1.93e-12	1.82e-12
GOTERM_MF_DIRECT	cadherin binding involved in cell-cell adhesion	GO:0098641~cadherin binding involved in cell-cell adhesion	26	13.198	3.5e-15	HSP90AB1, ENO1, CBL, RPL7A, LDHA, PRDX1, RACK1, FLNA, CLIC1, HSPA8, RPL23A, EEF2, PAICS, PRDX6, ATXN2L, EEF1G, PKM, HNRNPK, CAPZA1, FSCN1, RPL24, MYH9, UBAP2, PFN1, ALDOA, RAN	194	290	16881	7.80139	1.41e-12	2.79e-13	2.63e-13
GOTERM_MF_DIRECT	nucleic acid binding	GO:0003676~nucleic acid binding	25	12.6904	0.000375	SF3B4, DHX9, DDX42, YY1, PTBP1, BOLL, PABPN1, SNRNP70, TRA2A, SAFB2, RALY, HNRNPA1, NPM1, CPSF7, HNRNPA3, SF3A2, NONO, HNRNPL, SFPQ, HNRNPH1, NCL, HNRNPD, SRSF3, HNRNPC, CBLL1	194	985	16881	2.20851	0.138505	0.0106738	0.0100838
GOTERM_MF_DIRECT	identical protein binding	GO:0042802~identical protein binding	22	11.1675	0.000138	VCP, HSP90AA1, SMAD3, NONO, HSPB1, LYZ, PAICS, ACTB, PRDX3, LDHB, LDHA, NCL, CTH, PRDX1, ALB, SAFB2, VIM, HNRNPC, ALDOA, CBLL1, GAPDH, SF1	194	749	16881	2.55586	0.0534028	0.0055016	0.0051975
GOTERM_MF_DIRECT	protein kinase binding	GO:0019901~protein kinase binding	13	6.59898	0.00133374	NPM1, SMAD3, HSP90AB1, RPS6, CLTC, HSPB1, EEF2, AURKA, PRDX3, EEF1A1, RPS19, CALM3, HNRNPA0	194	376	16881	3.00851	0.411305	0.0312252	0.0294992
GOTERM_MF_DIRECT	GTP binding	GO:0005525~GTP binding	13	6.59898	0.00159088	HSP90AA1, HSP90AB1, TUBB, RAB1C, EEF2, TUBB4A, TUFM, RAB21, EEF1A1, TUBA1C, RAB14, RAN, ARF5	194	384	16881	2.94584	0.468517	0.0351762	0.0332318
GOTERM_MF_DIRECT	chromatin binding	GO:0003682~chromatin binding	12	6.09137	0.00544865	MECP2, NCOR2, SFPQ, CCNT1, SIN3A, NONO, HNRNPD, MCM5, YBX1, TOP1, RAN, BRD4	194	391	16881	2.67055	0.885712	0.103265	0.0975568
GOTERM_MF_DIRECT	GTPase activity	GO:0003924~GTPase activity	11	5.58376	0.00037	RAB21, EEF1A1, TUBA1C, RAB14, GNB2, TUBB, EEF2, TUBB4A, RAN, ARF5, TUFM	194	234	16881	4.09047	0.13647	0.0106738	0.0100838
GOTERM_MF_DIRECT	unfolded protein binding	GO:0051082~unfolded protein binding	10	5.07614	4.76e-06	HSPA8, CCT2, NPM1, HSP90AA1, HSP90AB1, CANX, PPIA, HSP90B1, HSPD1, CCT4	194	110	16881	7.9105	0.00188724	0.000237	0.000224
GOTERM_MF_DIRECT	ubiquitin protein ligase binding	GO:0031625~ubiquitin protein ligase binding	9	4.56853	0.0175376	HSPA8, CCT2, VCP, SMAD3, TUBB, SLC25A5, PRDX6, HSPD1, AURKA	194	287	16881	2.72871	0.99911	0.232666	0.219805
GOTERM_MF_DIRECT	rRNA binding	GO:0019843~rRNA binding	8	4.06091	3.1e-07	RPS4X, RPS9, RPL12, RPL11, DDX21, RPL23A, RPL8, RPL9	194	40	16881	17.4031	0.000123	1.76e-05	1.67e-05
GOTERM_MF_DIRECT	ion channel binding	GO:0044325~ion channel binding	8	4.06091	0.000319	HSP90AA1, HSP90AB1, YWHAQ, FLNA, CALM3, ACTN4, PHPT1, CHERP	194	113	16881	6.16039	0.118809	0.0105649	0.00998094
GOTERM_MF_DIRECT	structural molecule activity	GO:0005198~structural molecule activity	8	4.06091	0.0236761	DSP, TUBA1C, CSTA, TUBB, LMNA, CLTC, MAP4, VIM	194	247	16881	2.81831	0.999926	0.285548	0.269764
GOTERM_MF_DIRECT	double-stranded RNA binding	GO:0003725~double-stranded RNA binding	7	3.5533	6.8e-05	ILF3, HSP90AB1, CLTC, DHX15, DDX21, VIM, HSPD1	194	61	16881	9.98538	0.0266503	0.00300877	0.00284246
GOTERM_MF_DIRECT	actin filament binding	GO:0051015~actin filament binding	7	3.5533	0.00411632	TPM4, CFL1, FSCN1, MYH9, FLNA, ACTN4, EEF2	194	132	16881	4.61446	0.805545	0.0819148	0.0773869
GOTERM_MF_DIRECT	protein domain specific binding	GO:0019904~protein domain specific binding	7	3.5533	0.0325835	MECP2, HNRNPM, VCP, YWHAQ, TUBB, MYH9, CALM3	194	208	16881	2.92841	0.999998	0.364764	0.344602
GOTERM_MF_DIRECT	histone deacetylase binding	GO:0042826~histone deacetylase binding	6	3.04569	0.00631739	MECP2, NCOR2, SFPQ, HSP90AA1, HSP90AB1, HNRNPD	194	102	16881	5.11856	0.919215	0.112513	0.106293
GOTERM_MF_DIRECT	structural constituent of cytoskeleton	GO:0005200~structural constituent of cytoskeleton	6	3.04569	0.00863159	DSP, TUBA1C, TUBB, VIM, TUBB4A, ACTB	194	110	16881	4.7463	0.967987	0.137415	0.129819
GOTERM_MF_DIRECT	mRNA binding	GO:0003729~mRNA binding	6	3.04569	0.0144376	MECP2, HSP90AA1, HNRNPA3, SNRNP70, RPL13A, NSRP1	194	125	16881	4.17674	0.996891	0.198144	0.187191
GOTERM_MF_DIRECT	GTPase binding	GO:0051020~GTPase binding	5	2.53807	0.000203	HSP90AA1, GNB2, FLNA, ENO1, YBX1	194	26	16881	16.7337	0.0775515	0.00735626	0.00694963
GOTERM_MF_DIRECT	glycoprotein binding	GO:0001948~glycoprotein binding	5	2.53807	0.00651452	HSP90AA1, HSP90AB1, CANX, FLNA, VIM	194	65	16881	6.6935	0.925333	0.112513	0.106293
GOTERM_MF_DIRECT	kinase binding	GO:0019900~kinase binding	5	2.53807	0.0107111	PRDX3, LDHB, LDHA, HSP90AB1, FLNA	194	75	16881	5.80103	0.986091	0.163962	0.154899
GOTERM_MF_DIRECT	MHC class II protein complex binding	GO:0023026~MHC class II protein complex binding	4	2.03046	0.000738	HSPA8, HSP90AA1, PKM, HSP90AB1	194	16	16881	21.7539	0.254143	0.0195901	0.0185072
GOTERM_MF_DIRECT	translation elongation factor activity	GO:0003746~translation elongation factor activity	4	2.03046	0.00678469	EEF1G, EEF1A1, EEF2, TUFM	194	34	16881	10.2371	0.932976	0.112513	0.106293
GOTERM_MF_DIRECT	protein phosphatase binding	GO:0019903~protein phosphatase binding	4	2.03046	0.0354247	VCP, HSP90AA1, RACK1, HSP90B1	194	63	16881	5.52479	0.999999	0.371027	0.350518
GOTERM_MF_DIRECT	ATP-dependent RNA helicase activity	GO:0004004~ATP-dependent RNA helicase activity	4	2.03046	0.0383321	DHX9, DHX15, DDX42, DDX21	194	65	16881	5.3548	1	0.381404	0.360322
GOTERM_MF_DIRECT	RNA polymerase II distal enhancer sequence-specific DNA binding	GO:0000980~RNA polymerase II distal enhancer sequence-specific DNA binding	4	2.03046	0.0383321	SFPQ, NONO, HNRNPC, ACTB	194	65	16881	5.3548	1	0.381404	0.360322
GOTERM_MF_DIRECT	single-stranded DNA binding	GO:0003697~single-stranded DNA binding	4	2.03046	0.0907318	HNRNPK, YBX1, HNRNPA1, HSPD1	194	93	16881	3.7426	1	0.668727	0.631762
GOTERM_MF_DIRECT	protein N-terminus binding	GO:0047485~protein N-terminus binding	4	2.03046	0.0998304	MECP2, NCOR2, YWHAQ, ACTN4	194	97	16881	3.58827	1	0.686316	0.648379
GOTERM_MF_DIRECT	5S rRNA binding	GO:0008097~5S rRNA binding	3	1.52284	0.00127125	RPL5, RPL3, EEF2	194	5	16881	52.2093	0.396499	0.0312252	0.0294992
GOTERM_MF_DIRECT	nitric-oxide synthase regulator activity	GO:0030235~nitric-oxide synthase regulator activity	3	1.52284	0.00347984	HSP90AA1, HSP90AB1, CALM3	194	8	16881	32.6308	0.749402	0.0728934	0.0688641
GOTERM_MF_DIRECT	sulfuric ester hydrolase activity	GO:0008484~sulfuric ester hydrolase activity	3	1.52284	0.0123811	GALNS, ARSB, SGSH	194	15	16881	17.4031	0.992888	0.175988	0.16626
GOTERM_MF_DIRECT	RNA polymerase binding	GO:0070063~RNA polymerase binding	3	1.52284	0.0123811	CCNT1, PABPN1, STOM	194	15	16881	17.4031	0.992888	0.175988	0.16626
GOTERM_MF_DIRECT	ADP binding	GO:0043531~ADP binding	3	1.52284	0.0544737	VCP, PKM, MYH9	194	33	16881	7.9105	1	0.494219	0.466901
GOTERM_MF_DIRECT	cysteine-type endopeptidase inhibitor activity	GO:0004869~cysteine-type endopeptidase inhibitor activity	3	1.52284	0.0574542	CSTB, CSTA, HRG	194	34	16881	7.67784	1	0.497104	0.469626
GOTERM_MF_DIRECT	NAD binding	GO:0051287~NAD binding	3	1.52284	0.0699152	LDHB, LDHA, GAPDH	194	38	16881	6.86964	1	0.53512	0.505541
GOTERM_MF_DIRECT	protein kinase C binding	GO:0005080~protein kinase C binding	3	1.52284	0.0971011	DSP, RACK1, HSPB1	194	46	16881	5.67492	1	0.686316	0.648379
GOTERM_MF_DIRECT	N-acetylgalactosamine-4-sulfatase activity	GO:0003943~N-acetylgalactosamine-4-sulfatase activity	2	1.01523	0.0227359	GALNS, ARSB	194	2	16881	87.0155	0.999892	0.282778	0.267147
GOTERM_MF_DIRECT	CTP binding	GO:0002135~CTP binding	2	1.01523	0.0227359	HSP90AA1, HSP90AB1	194	2	16881	87.0155	0.999892	0.282778	0.267147
GOTERM_MF_DIRECT	sulfonylurea receptor binding	GO:0017098~sulfonylurea receptor binding	2	1.01523	0.0339103	HSP90AA1, HSP90AB1	194	3	16881	58.0103	0.999999	0.364764	0.344602
GOTERM_MF_DIRECT	UTP binding	GO:0002134~UTP binding	2	1.01523	0.0339103	HSP90AA1, HSP90AB1	194	3	16881	58.0103	0.999999	0.364764	0.344602
GOTERM_MF_DIRECT	fructose-bisphosphate aldolase activity	GO:0004332~fructose-bisphosphate aldolase activity	2	1.01523	0.0339103	ALDOC, ALDOA	194	3	16881	58.0103	0.999999	0.364764	0.344602
GOTERM_MF_DIRECT	dATP binding	GO:0032564~dATP binding	2	1.01523	0.0449575	HSP90AA1, HSP90AB1	194	4	16881	43.5077	1	0.436417	0.412293
GOTERM_MF_DIRECT	thioredoxin peroxidase activity	GO:0008379~thioredoxin peroxidase activity	2	1.01523	0.0558791	PRDX3, PRDX1	194	5	16881	34.8062	1	0.494219	0.466901
GOTERM_MF_DIRECT	L-lactate dehydrogenase activity	GO:0004459~L-lactate dehydrogenase activity	2	1.01523	0.0558791	LDHB, LDHA	194	5	16881	34.8062	1	0.494219	0.466901
GOTERM_MF_DIRECT	TPR domain binding	GO:0030911~TPR domain binding	2	1.01523	0.0558791	HSP90AA1, HSP90AB1	194	5	16881	34.8062	1	0.494219	0.466901
GOTERM_MF_DIRECT	7SK snRNA binding	GO:0097322~7SK snRNA binding	2	1.01523	0.0666764	CCNT1, DDX21	194	6	16881	29.0052	1	0.520337	0.491575
GOTERM_MF_DIRECT	peroxiredoxin activity	GO:0051920~peroxiredoxin activity	2	1.01523	0.0666764	PRDX1, PRDX6	194	6	16881	29.0052	1	0.520337	0.491575
GOTERM_MF_DIRECT	porin activity	GO:0015288~porin activity	2	1.01523	0.0666764	VDAC3, VDAC2	194	6	16881	29.0052	1	0.520337	0.491575
GOTERM_MF_DIRECT	translation regulator activity	GO:0045182~translation regulator activity	2	1.01523	0.0666764	RPS14, RPS9	194	6	16881	29.0052	1	0.520337	0.491575
GOTERM_MF_DIRECT	voltage-gated anion channel activity	GO:0008308~voltage-gated anion channel activity	2	1.01523	0.0666764	VDAC3, VDAC2	194	6	16881	29.0052	1	0.520337	0.491575
GOTERM_MF_DIRECT	N6-methyladenosine-containing RNA binding	GO:1990247~N6-methyladenosine-containing RNA binding	2	1.01523	0.0773508	YTHDC1, HNRNPC	194	7	16881	24.8616	1	0.580861	0.548753
GOTERM_MF_DIRECT	Tat protein binding	GO:0030957~Tat protein binding	2	1.01523	0.0983367	NPM1, ACTB	194	9	16881	19.3368	1	0.686316	0.648379
GOTERM_CC_DIRECT	extracellular exosome	GO:0070062~extracellular exosome	123	62.4365	4.38e-51	RPL4, RPL5, RPL3, CALML5, CSE1L, ENO1, SRP14, ACTB, FBL, RPS14, AKR7A2, RPS16, RPS19, ARHGDIA, CFL1, RPS9, TPM4, RPS7, RPL23, ACTN4, MIF, TUFM, EEF1A1, MTAP, NCL, PSME1, FSCN1, VDAC3, RPL24, VDAC2, RPL27, RPL26, PFN1, PHPT1, RPL28, PPIA, VCP, TXN, HSP90B1, PRDX3, LDHB, LDHA, PRDX1, UBC, PGK1, SAFB2, MAP4, IGHA2, ARSB, HSPA8, EEF2, LYZ, PAICS, PRDX6, HRNR, HNRNPL, HNRNPM, PM20D2, HNRNPK, NACA, GNB…	196	2811	18224	4.06848	1.36e-48	1.36e-48	1.22e-48
GOTERM_CC_DIRECT	nucleus	GO:0005634~nucleus	111	56.3452	6.05e-15	RPL4, RPL5, RPL3, CCNT1, CSE1L, HNRNPU, ENO1, SRP14, RPL9, YY1, FBL, ARHGDIA, CFL1, RPS9, RPS7, RPS6, ACTN4, EEF1A1, ILF3, MTAP, NCL, VDAC3, VDAC2, RPL27, PFN1, PPIA, SF1, VCP, YTHDC1, DHX9, TXN, HSP90B1, LDHA, PRDX1, UBC, SAFB2, CYC1, HSPA8, CPSF7, BRPF1, SMAD3, NONO, EEF2, HRNR, HNRNPL, HNRNPK, NACA, ALB, HNRNPD, CALM3, PSMG1, HNRNPC, MEIS3P1, HSP90AB1, PPP1R10, DDX42, HSPB1, YBX1, MECP2, TUBA1…	196	5415	18224	1.90595	1.86e-12	1.57e-13	1.41e-13
GOTERM_CC_DIRECT	cytoplasm	GO:0005737~cytoplasm	109	55.3299	3.92e-15	RPL4, RPL5, RPL3, CSE1L, ENO1, SRP14, RPL8, RPL9, ACTB, YY1, RPS14, RPS19, ARHGDIA, CFL1, RPS9, RPS7, RPL23, RPS6, SLC30A1, ACTN4, MIF, ATXN2L, EEF1A1, ILF3, MTAP, PSME1, FSCN1, RPL24, SRSF3, PFN1, RPL28, VCP, DHX9, TXN, PRDX3, LDHB, LDHA, ATXN2, PRDX1, UBC, SAFB2, MAP4, BRPF1, SMAD3, EEF2, PAICS, PRDX6, CHERP, HRNR, HNRNPL, HNRNPK, NACA, CALM3, RPS20, PSMG1, RPS23, RBM27, HSP90AB1, DDX42, HSPB1,…	196	5222	18224	1.94078	1.21e-12	1.11e-13	9.94e-14
GOTERM_CC_DIRECT	cytosol	GO:0005829~cytosol	94	47.7157	2.37e-21	RPL4, RPL5, RPL3, HSP90AB1, CSE1L, CLTC, HSPB1, ENO1, SRP14, RPL8, RPL9, ACTB, RPS4X, MECP2, RPS14, RPL7A, AKR7A2, RPS16, RPS19, YWHAQ, RPL18A, ARHGDIA, RACK1, RPS12, CCT2, RPS9, HSP90AA1, TPM4, RPS7, RPL23, RPS6, RPL13A, EEF1G, EEF1A1, MTAP, PSMA3, PKM, PSME1, FSCN1, RPL24, MYH9, DSG1, RPL27, ALDOC, RPL26, PHPT1, TKT, PFN1, ALDOA, RPL28, GAPDH, PPIA, VCP, DHX9, RPL12, RPL11, PBXIP1, TXN, CBL, HS…	196	3315	18224	2.63653	7.37e-19	1.05e-19	9.45e-20
GOTERM_CC_DIRECT	membrane	GO:0016020~membrane	88	44.6701	3.94e-30	RPL4, RPL5, HSP90AB1, CSE1L, CLTC, DDX42, HNRNPU, ENO1, RPL8, RPL9, ACTB, RPS4X, FBL, RPS14, PTBP1, RPL7A, RPS16, RPS19, YWHAQ, RPL18A, CFL1, CLIC1, RPS12, RPS9, HSP90AA1, TPM4, RPS7, RPL23, RPS6, DNAJB12, RPL13A, PRPF40A, TUFM, ATXN2L, NCOR2, EEF1G, EEF1A1, ILF3, DAD1, HNRNPH1, NCL, CANX, RPL24, MYH9, RPL27, ERH, MCM5, RPL26, SLC25A5, PFN1, ALDOA, RPL28, GAPDH, PPIA, DHX9, RPL12, RPL11, DDX21, H…	196	2200	18224	3.71918	1.22e-27	4.08e-28	3.66e-28
GOTERM_CC_DIRECT	nucleoplasm	GO:0005654~nucleoplasm	76	38.5787	2.03e-15	RPL3, HSP90AB1, CCNT1, PPP1R10, CSE1L, DDX42, HNRNPU, YBX1, ACTB, RPS4X, FBL, RPS14, PTBP1, RPS16, RPS19, SIN3A, SNRNP70, RPS12, RPS9, HSP90AA1, RPS7, RPS6, PRPF4B, PRPF40A, MIF, NCOR2, SFPQ, ILF3, PSMA3, HNRNPH1, NCL, PSME1, SRSF3, MCM5, TOP1, TKT, SF1, SF3B4, SF3B2, VCP, DHX9, GPS1, RPL11, DDX21, TXN, AURKA, ATXN2, RPS15A, PABPN1, UBC, LMNA, SAFB2, HNRNPA1, BRD4, HNRNPA0, CCT4, HSPA8, NPM1, SF3…	196	2784	18224	2.53824	6.22e-13	6.33e-14	5.68e-14
GOTERM_CC_DIRECT	extracellular matrix	GO:0031012~extracellular matrix	41	20.8122	1.28e-32	CSTA, RPL12, RPL11, CLTC, HSPB1, HNRNPU, RPL9, HSPD1, HSP90B1, RPS4X, RPS14, RPS15A, RPS16, RPS19, PRDX1, LMNA, CFL1, FLNA, EDIL3, DSP, CCT2, HSPA8, HSP90AA1, DCD, RPS7, RPL23, TUBB, EEF2, HNRNPM, SFPQ, PKM, HNRNPK, CANX, MYH9, DSG1, RPL27, RPS20, VIM, SLC25A5, GAPDH, RAN	196	296	18224	12.8789	3.99e-30	2e-30	1.79e-30
GOTERM_CC_DIRECT	nucleolus	GO:0005730~nucleolus	38	19.2893	2.97e-13	RPL4, CSTB, RPL5, RPL3, CCNT1, DHX9, RPL12, RPL11, DDX21, RPL8, RPL9, RPS14, PTBP1, FBL, RPL7A, RPS19, SIN3A, TRA2A, DHX15, FLNA, RPL18, HSPA8, NPM1, RPS9, RPS7, RPL23, NONO, RPS6, RPL13A, RPL23A, WDR33, EEF1A1, HNRNPM, ILF3, NCL, TOP1, RAN, RPS23	196	857	18224	4.12278	9.22e-11	6.59e-12	5.91e-12
GOTERM_CC_DIRECT	focal adhesion	GO:0005925~focal adhesion	36	18.2741	1.92e-22	RPL4, RPL5, RPL3, RPL12, CLTC, HSPB1, RPL8, RPL9, ACTB, HSP90B1, RAB21, RPS4X, RPS14, RPL7A, RPS16, RPS19, YWHAQ, CFL1, FLNA, RPL18, CAP1, HSPA8, NPM1, RPS9, TPM4, RPS7, RPL23, RPL13A, ACTN4, HNRNPK, GNB2, MYH9, RPL27, VIM, PFN1, PPIA	196	391	18224	8.56078	5.97e-20	9.94e-21	8.92e-21
GOTERM_CC_DIRECT	intracellular ribonucleoprotein complex	GO:0030529~intracellular ribonucleoprotein complex	30	15.2284	1.03e-29	RPL4, RPL5, DHX9, HNRNPU, YBX1, ACTB, RPS4X, ATXN2, PABPN1, HNRNPA1, HNRNPA0, HSPA8, NPM1, RPS9, HNRNPA3, RPS7, RPS6, RPL13A, ACTN4, EEF2, HNRNPL, HNRNPM, ILF3, HNRNPK, NCL, HNRNPD, RPL27, HNRNPC, NSRP1, GAPDH	196	136	18224	20.5102	3.19e-27	7.98e-28	7.16e-28
GOTERM_CC_DIRECT	extracellular space	GO:0005615~extracellular space	29	14.7208	0.00054	CSTB, CSTA, GRN, SERPINB12, HSPB1, ENO1, ACTB, HSPD1, MECP2, ARHGDIA, PRDX1, UBC, CFL1, STOM, IGHA2, CLIC1, HSPA8, DCD, GDF15, ACTN4, MIF, LYZ, PRDX6, EEF1A1, GNB2, ALB, ALDOA, PPIA, LCN1P1	196	1347	18224	2.00179	0.154549	0.00645535	0.00579114
GOTERM_CC_DIRECT	ribosome	GO:0005840~ribosome	28	14.2132	2.26e-24	RPL4, RPL5, RPL3, RPL11, RPL8, RPL9, RPS4X, RPS14, RPL7A, RPS15A, RPS16, RPS19, RPL18A, RPL18, RPS9, RPS7, RPL23, RPS6, RPL13A, RPL23A, RPL27A, CANX, RPL24, RPL27, RPS20, RPL28, RPS23, SF1	196	166	18224	15.6833	7.04e-22	1.41e-22	1.26e-22
GOTERM_CC_DIRECT	cell-cell adherens junction	GO:0005913~cell-cell adherens junction	26	13.198	9.91e-15	HSP90AB1, ENO1, CBL, RPL7A, LDHA, PRDX1, RACK1, FLNA, CLIC1, HSPA8, RPL23A, EEF2, PAICS, PRDX6, ATXN2L, EEF1G, PKM, HNRNPK, CAPZA1, FSCN1, RPL24, MYH9, UBAP2, PFN1, ALDOA, RAN	196	323	18224	7.48443	3.07e-12	2.37e-13	2.13e-13
GOTERM_CC_DIRECT	mitochondrion	GO:0005739~mitochondrion	25	12.6904	0.00829164	HSP90AB1, CLTC, TXN, HSPD1, MECP2, PRDX3, RPS14, LDHB, AKR7A2, RPS15A, YWHAQ, PRDX1, RACK1, STOM, CYC1, CLIC1, ARSB, CKMT1A, TUFM, ILF3, PKM, VDAC3, VDAC2, ALDOC, SLC25A5	196	1331	18224	1.74642	0.924939	0.0716306	0.0642602
GOTERM_CC_DIRECT	myelin sheath	GO:0043209~myelin sheath	21	10.6599	1.91e-16	HSPA8, CCT2, VCP, HSP90AA1, CLTC, MIF, TUBB4A, ACTB, HSPD1, TUFM, PRDX3, LDHB, PKM, PRDX1, GNB2, ALB, CANX, FSCN1, VDAC2, SLC25A5, TKT	196	152	18224	12.8459	6.91e-14	6.61e-15	5.93e-15
GOTERM_CC_DIRECT	perinuclear region of cytoplasm	GO:0048471~perinuclear region of cytoplasm	19	9.64467	0.000127	VCP, HSP90AA1, RPS6, ACTN4, CBL, AURKA, HSP90B1, CHERP, HRNR, ATXN2, RAB14, GNB2, LMNA, RACK1, FLNA, STOM, GAPDH, CLIC1, ARF5	196	621	18224	2.84479	0.0387977	0.00158272	0.00141986
GOTERM_CC_DIRECT	cytosolic large ribosomal subunit	GO:0022625~cytosolic large ribosomal subunit	18	9.13706	4.23e-19	RPL4, RPL5, RPL3, RPL23, RPL12, RPL11, RPL13A, RPL23A, RPL8, RPL9, RPL7A, RPL18A, RPL27A, RPL24, RPL27, RPL26, RPL18, RPL28	196	68	18224	24.6122	1.31e-16	1.64e-17	1.47e-17
GOTERM_CC_DIRECT	nuclear speck	GO:0016607~nuclear speck	14	7.1066	2.63e-07	RBM27, SF3A2, YTHDC1, NONO, DDX42, PRPF40A, U2AF1L4, ATXN2L, PABPN1, SNRNP70, LMNA, SRSF3, NSRP1, CBLL1	196	201	18224	6.47619	8.17e-05	3.89e-06	3.49e-06
GOTERM_CC_DIRECT	protein complex	GO:0043234~protein complex	13	6.59898	0.00165212	HSP90AA1, KIDINS220, TUBB, CLTC, ACTN4, ACTB, HSPD1, YWHAQ, GNB2, ALB, CANX, MYH9, HNRNPC	196	412	18224	2.93382	0.402041	0.0156537	0.014043
GOTERM_CC_DIRECT	catalytic step 2 spliceosome	GO:0071013~catalytic step 2 spliceosome	12	6.09137	4.01e-09	HNRNPM, SF3B2, SF3A1, HNRNPA3, HNRNPK, SF3A2, HNRNPH1, HNRNPU, RALY, PRPF4B, HNRNPC, HNRNPA1	196	92	18224	12.1278	1.25e-06	7.8e-08	6.99e-08
GOTERM_CC_DIRECT	cytoskeleton	GO:0005856~cytoskeleton	12	6.09137	0.00223695	DSP, TPM4, ARHGDIA, CAPZA1, TUBB, FSCN1, HSPB1, STOM, ALDOC, VIM, PFN1, ACTB	196	371	18224	3.00743	0.501659	0.0204615	0.0183561
GOTERM_CC_DIRECT	cytosolic small ribosomal subunit	GO:0022627~cytosolic small ribosomal subunit	11	5.58376	7.17e-11	RPS4X, RPS14, RPS9, RPS15A, RPS16, RPS7, RPS19, RPS6, RPS20, RPS23, RPS12	196	48	18224	21.3078	2.23e-08	1.49e-09	1.33e-09
GOTERM_CC_DIRECT	spliceosomal complex	GO:0005681~spliceosomal complex	11	5.58376	6.48e-08	SF3B4, HSPA8, HNRNPM, SF3B2, SF3A1, SF3A2, SNRNP70, HNRNPC, HNRNPA1, SF1, U2AF1L4	196	94	18224	10.8806	2.01e-05	1.06e-06	9.51e-07
GOTERM_CC_DIRECT	melanosome	GO:0042470~melanosome	11	5.58376	1.29e-07	HSPA8, HSP90AA1, HSP90AB1, PRDX1, CANX, CLTC, STOM, ANXA2P2, RAN, HSP90B1, CCT4	196	101	18224	10.1265	4.01e-05	2.01e-06	1.8e-06
GOTERM_CC_DIRECT	vesicle	GO:0031982~vesicle	10	5.07614	9.74e-06	TUBA1C, PKM, GNB2, CFL1, STOM, CALM3, MIF, TKT, GAPDH, CLIC1	196	128	18224	7.26403	0.00302381	0.000132	0.000118
GOTERM_CC_DIRECT	cytoplasmic ribonucleoprotein granule	GO:0036464~cytoplasmic ribonucleoprotein granule	8	4.06091	5.89e-09	RPS4X, DHX9, NCL, TUBB, RPS6, HNRNPU, RPL28, ACTB	196	25	18224	29.7535	1.83e-06	1.08e-07	9.66e-08
GOTERM_CC_DIRECT	viral nucleocapsid	GO:0019013~viral nucleocapsid	8	4.06091	1.41e-08	HNRNPL, HNRNPM, HNRNPA3, HNRNPK, SNRNP70, HNRNPD, HNRNPC, HNRNPA1	196	28	18224	26.5656	4.39e-06	2.44e-07	2.19e-07
GOTERM_CC_DIRECT	blood microparticle	GO:0072562~blood microparticle	8	4.06091	0.00126359	HSPA8, ALB, STOM, PFN1, HRG, IGHA2, CLIC1, ACTB	196	152	18224	4.89366	0.325123	0.0130992	0.0117514
GOTERM_CC_DIRECT	microtubule	GO:0005874~microtubule	8	4.06091	0.0503125	CCT2, TUBA1C, TUBB, PBXIP1, MAP4, TUBB4A, AURKA, CCT4	196	311	18224	2.39176	1	0.306808	0.275239
GOTERM_CC_DIRECT	small ribosomal subunit	GO:0015935~small ribosomal subunit	7	3.5533	3.41e-07	RPS4X, RPS9, RPS16, RPS6, RACK1, RPS20, RPS23	196	27	18224	24.1058	0.000106	4.82e-06	4.33e-06
GOTERM_CC_DIRECT	nuclear matrix	GO:0016363~nuclear matrix	7	3.5533	0.000613	YY1, NCOR2, HNRNPM, SFPQ, NONO, CFL1, PRPF40A	196	97	18224	6.70987	0.173526	0.00680457	0.00610442
GOTERM_CC_DIRECT	membrane raft	GO:0045121~membrane raft	7	3.5533	0.0236707	LDHB, PGK1, STOM, VDAC2, EEF2, CBL, HSPD1	196	206	18224	3.1595	0.999419	0.1712	0.153584
GOTERM_CC_DIRECT	actin cytoskeleton	GO:0015629~actin cytoskeleton	7	3.5533	0.0301033	CAPZA1, CFL1, FSCN1, MYH9, FLNA, ACTN4, ALDOA	196	218	18224	2.98558	0.999926	0.203524	0.182583
GOTERM_CC_DIRECT	cell body	GO:0044297~cell body	6	3.04569	0.000566	CCT2, GNB2, TUBB, RPS6, RPL28, CCT4	196	63	18224	8.8552	0.161545	0.00652387	0.0058526
GOTERM_CC_DIRECT	cortical cytoskeleton	GO:0030863~cortical cytoskeleton	5	2.53807	7.99e-05	TPM4, MYH9, FLNA, ACTN4, ACTB	196	22	18224	21.1317	0.0245587	0.00103601	0.000929
GOTERM_CC_DIRECT	lysosomal lumen	GO:0043202~lysosomal lumen	5	2.53807	0.0131299	GALNS, HSPA8, HSP90AA1, ARSB, SGSH	196	85	18224	5.46939	0.9836	0.107458	0.0964014
GOTERM_CC_DIRECT	midbody	GO:0030496~midbody	5	2.53807	0.0499382	RACK1, ERH, RAN, HSP90B1, AURKA	196	129	18224	3.60386	1	0.306808	0.275239
GOTERM_CC_DIRECT	U2-type prespliceosome	GO:0071004~U2-type prespliceosome	4	2.03046	0.000734	SF3A1, SF3A2, SNRNP70, PRPF40A	196	17	18224	21.8776	0.204269	0.00787623	0.00706581
GOTERM_CC_DIRECT	U12-type spliceosomal complex	GO:0005689~U12-type spliceosomal complex	4	2.03046	0.00261629	SF3B4, SF3B2, DHX15, YBX1	196	26	18224	14.3046	0.557242	0.0232476	0.0208556
GOTERM_CC_DIRECT	rough endoplasmic reticulum	GO:0005791~rough endoplasmic reticulum	4	2.03046	0.0172458	RAB14, CANX, ARSB, HSPD1	196	51	18224	7.29252	0.995529	0.137524	0.123374
GOTERM_CC_DIRECT	stress fiber	GO:0001725~stress fiber	4	2.03046	0.0200698	TPM4, FSCN1, MYH9, ACTN4	196	54	18224	6.88738	0.998173	0.152237	0.136572
GOTERM_CC_DIRECT	platelet alpha granule lumen	GO:0031093~platelet alpha granule lumen	4	2.03046	0.0210643	ALB, ACTN4, ALDOA, HRG	196	55	18224	6.76215	0.998668	0.155976	0.139927
GOTERM_CC_DIRECT	proteasome complex	GO:0000502~proteasome complex	4	2.03046	0.0264361	PSMA3, VCP, PSME1, HSPB1	196	60	18224	6.19864	0.999759	0.186182	0.167025
GOTERM_CC_DIRECT	chromatin	GO:0000785~chromatin	4	2.03046	0.0703017	NCOR2, SFPQ, PPP1R10, RAN	196	89	18224	4.17886	1	0.389023	0.348995
GOTERM_CC_DIRECT	CRD-mediated mRNA stability complex	GO:0070937~CRD-mediated mRNA stability complex	3	1.52284	0.001661	DHX9, HNRNPU, YBX1	196	6	18224	46.4898	0.403694	0.0156537	0.014043
GOTERM_CC_DIRECT	paraspeckles	GO:0042382~paraspeckles	3	1.52284	0.001661	HNRNPM, SFPQ, NONO	196	6	18224	46.4898	0.403694	0.0156537	0.014043
GOTERM_CC_DIRECT	large ribosomal subunit	GO:0015934~large ribosomal subunit	3	1.52284	0.00952486	RPL27A, RPL13A, RPL26	196	14	18224	19.9242	0.949025	0.0800603	0.0718226
GOTERM_CC_DIRECT	U2 snRNP	GO:0005686~U2 snRNP	3	1.52284	0.0190694	SF3B2, SF3A1, SF3A2	196	20	18224	13.9469	0.997491	0.148264	0.133009
GOTERM_CC_DIRECT	podosome	GO:0002102~podosome	3	1.52284	0.0269395	HNRNPK, TPM4, FSCN1	196	24	18224	11.6224	0.999795	0.186182	0.167025
GOTERM_CC_DIRECT	filamentous actin	GO:0031941~filamentous actin	3	1.52284	0.0432373	TPM4, FSCN1, FLNA	196	31	18224	8.99803	0.999999	0.274424	0.246188
GOTERM_CC_DIRECT	COP9 signalosome	GO:0008180~COP9 signalosome	3	1.52284	0.0538195	HSP90AB1, GPS1, MYH9	196	35	18224	7.96968	1	0.321882	0.288762
GOTERM_CC_DIRECT	cytoplasmic stress granule	GO:0010494~cytoplasmic stress granule	3	1.52284	0.0565945	ATXN2L, ATXN2, YBX1	196	36	18224	7.7483	1	0.332093	0.297922
GOTERM_CC_DIRECT	polysome	GO:0005844~polysome	3	1.52284	0.0622902	RPS4X, ATXN2, RPS6	196	38	18224	7.34049	1	0.358746	0.321833
GOTERM_CC_DIRECT	mitochondrial nucleoid	GO:0042645~mitochondrial nucleoid	3	1.52284	0.083617	VDAC2, SLC25A5, TUFM	196	45	18224	6.19864	1	0.440761	0.395409
GOTERM_CC_DIRECT	cornified envelope	GO:0001533~cornified envelope	3	1.52284	0.0868238	DSP, CSTA, HRNR	196	46	18224	6.06389	1	0.450037	0.403731
GOTERM_CC_DIRECT	Myb complex	GO:0031523~Myb complex	2	1.01523	0.03176	CLTC, FLNA	196	3	18224	61.9864	0.999956	0.210157	0.188533
GOTERM_CC_DIRECT	GAIT complex	GO:0097452~GAIT complex	2	1.01523	0.042122	RPL13A, GAPDH	196	4	18224	46.4898	0.999998	0.272916	0.244834
GOTERM_CC_DIRECT	polysomal ribosome	GO:0042788~polysomal ribosome	2	1.01523	0.0725508	RPL7A, EEF2	196	7	18224	26.5656	1	0.389023	0.348995
GOTERM_CC_DIRECT	pronucleus	GO:0045120~pronucleus	2	1.01523	0.0725508	HNRNPL, AURKA	196	7	18224	26.5656	1	0.389023	0.348995
GOTERM_CC_DIRECT	U2-type spliceosomal complex	GO:0005684~U2-type spliceosomal complex	2	1.01523	0.0725508	SF3B2, SF3A1	196	7	18224	26.5656	1	0.389023	0.348995
GOTERM_CC_DIRECT	pore complex	GO:0046930~pore complex	2	1.01523	0.0923005	VDAC3, VDAC2	196	9	18224	20.6621	1	0.455642	0.408759
GOTERM_CC_DIRECT	chaperonin-containing T-complex	GO:0005832~chaperonin-containing T-complex	2	1.01523	0.0923005	CCT2, CCT4	196	9	18224	20.6621	1	0.455642	0.408759
GOTERM_CC_DIRECT	zona pellucida receptor complex	GO:0002199~zona pellucida receptor complex	2	1.01523	0.0923005	CCT2, CCT4	196	9	18224	20.6621	1	0.455642	0.408759
GOTERM_BP_DIRECT	rRNA processing	GO:0006364~rRNA processing	31	15.736	4.34e-24	RPL4, RPL5, RPL3, RPL12, RPL11, DDX21, RPL8, RPL9, RPS4X, RPS14, FBL, RPL7A, RPS15A, RPS16, RPS19, RPL18A, RPL18, RPS12, RPS9, RPS7, RPL23, RPS6, RPL13A, RPL23A, RPL27A, RPL24, RPL27, RPS20, RPL26, RPL28, RPS23	195	214	16792	12.4743	4.97e-21	9.93e-22	9.72e-22
GOTERM_BP_DIRECT	translation	GO:0006412~translation	31	15.736	6.29e-22	RPL4, RPL5, RPL3, RPL12, RPL11, RPL8, RPL9, RPS4X, RPS14, RPL7A, RPS15A, RPS16, RPS19, RPL18A, RPL18, RPS12, RPS9, RPS7, RPL23, RPS6, RPL13A, RPL23A, NACA, RPL27A, RPL24, RPL27, RPS20, RPL26, SLC25A5, RPL28, RPS23	195	253	16792	10.5514	7.21e-19	1.03e-19	1.01e-19
GOTERM_BP_DIRECT	SRP-dependent cotranslational protein targeting to membrane	GO:0006614~SRP-dependent cotranslational protein targeting to membrane	30	15.2284	5.83e-34	RPL4, RPL5, RPL3, RPL12, RPL11, SRP14, RPL8, RPL9, RPS4X, RPS14, RPL7A, RPS15A, RPS16, RPS19, RPL18A, RPL18, RPS12, RPS9, RPS7, RPL23, RPS6, RPL13A, RPL23A, RPL27A, RPL24, RPL27, RPS20, RPL26, RPL28, RPS23	195	94	16792	27.4828	6.68e-31	6.67e-31	6.53e-31
GOTERM_BP_DIRECT	mRNA splicing, via spliceosome	GO:0000398~mRNA splicing, via spliceosome	30	15.2284	2.02e-22	SF3B4, SF3B2, DHX9, HNRNPU, YBX1, U2AF1L4, PTBP1, PABPN1, SNRNP70, TRA2A, DHX15, RALY, HNRNPA1, HNRNPA0, HSPA8, SF3A1, CPSF7, HNRNPA3, SF3A2, NONO, PRPF4B, PRPF40A, HNRNPL, HNRNPM, HNRNPK, HNRNPH1, HNRNPD, SRSF3, HNRNPC, SF1	195	222	16792	11.6369	2.31e-19	3.85e-20	3.77e-20
GOTERM_BP_DIRECT	viral transcription	GO:0019083~viral transcription	29	14.7208	6.35e-30	RPL4, RPL5, RPL3, RPL12, RPL11, RPL8, RPL9, RPS4X, RPS14, RPL7A, RPS15A, RPS16, RPS19, RPL18A, RPL18, RPS12, RPS9, RPS7, RPL23, RPS6, RPL13A, RPL23A, RPL27A, RPL24, RPL27, RPS20, RPL26, RPL28, RPS23	195	112	16792	22.2971	7.28e-27	3.64e-27	3.56e-27
GOTERM_BP_DIRECT	nuclear-transcribed mRNA catabolic process, nonsense-mediated decay	GO:0000184~nuclear-transcribed mRNA catabolic process, nonsense-mediated decay	29	14.7208	4.1e-29	RPL4, RPL5, RPL3, RPL12, RPL11, RPL8, RPL9, RPS4X, RPS14, RPL7A, RPS15A, RPS16, RPS19, RPL18A, RPL18, RPS12, RPS9, RPS7, RPL23, RPS6, RPL13A, RPL23A, RPL27A, RPL24, RPL27, RPS20, RPL26, RPL28, RPS23	195	119	16792	20.9855	4.7e-26	1.56e-26	1.53e-26
GOTERM_BP_DIRECT	translational initiation	GO:0006413~translational initiation	29	14.7208	2.88e-27	RPL4, RPL5, RPL3, RPL12, RPL11, RPL8, RPL9, RPS4X, RPS14, RPL7A, RPS15A, RPS16, RPS19, RPL18A, RPL18, RPS12, RPS9, RPS7, RPL23, RPS6, RPL13A, RPL23A, RPL27A, RPL24, RPL27, RPS20, RPL26, RPL28, RPS23	195	137	16792	18.2283	3.3e-24	8.25e-25	8.07e-25
GOTERM_BP_DIRECT	cell-cell adhesion	GO:0098609~cell-cell adhesion	23	11.6751	7.43e-13	HSPA8, HSP90AB1, RPL23A, ENO1, CBL, EEF2, PAICS, PRDX6, ATXN2L, EEF1G, RPL7A, LDHA, PKM, HNRNPK, PRDX1, CAPZA1, FSCN1, RACK1, RPL24, UBAP2, PFN1, ALDOA, RAN	195	271	16792	7.30847	8.52e-10	1.06e-10	1.04e-10
GOTERM_BP_DIRECT	negative regulation of apoptotic process	GO:0043066~negative regulation of apoptotic process	18	9.13706	2.22e-05	NPM1, SMAD3, RPS6, HSPB1, MIF, CBL, HSPD1, AURKA, HSP90B1, PRDX3, HNRNPK, DAD1, SIN3A, ARHGDIA, CFL1, UBC, ALB, FLNA	195	455	16792	3.40666	0.0251085	0.00167686	0.00164025
GOTERM_BP_DIRECT	mRNA processing	GO:0006397~mRNA processing	15	7.61421	2.1e-08	RBM27, SF3B4, SF3B2, SF3A1, SF3A2, NONO, WDR33, HNRNPL, PTBP1, SFPQ, SNRNP70, DHX15, HNRNPA1, NSRP1, HNRNPA0	195	179	16792	7.21616	2.41e-05	2.41e-06	2.35e-06
GOTERM_BP_DIRECT	viral process	GO:0016032~viral process	15	7.61421	1.02e-05	HSPA8, NPM1, SF3B2, CCNT1, HSPD1, PSMA3, HNRNPK, NACA, RACK1, VIM, TOP1, SLC25A5, HNRNPA1, RAN, BRD4	195	299	16792	4.32004	0.0116668	0.00093	0.000909
GOTERM_BP_DIRECT	gene expression	GO:0010467~gene expression	11	5.58376	1.5e-10	HNRNPL, PTBP1, HNRNPM, HNRNPA3, HNRNPK, HNRNPH1, HNRNPD, HNRNPU, HNRNPC, HNRNPA1, HNRNPA0	195	48	16792	19.7342	1.72e-07	1.91e-08	1.87e-08
GOTERM_BP_DIRECT	RNA splicing	GO:0008380~RNA splicing	11	5.58376	2.34e-05	SF3B4, PTBP1, SF3B2, SFPQ, SF3A2, SNRNP70, NONO, DHX15, PRPF4B, HNRNPC, NSRP1	195	166	16792	5.70627	0.0264961	0.00167686	0.00164025
GOTERM_BP_DIRECT	protein stabilization	GO:0050821~protein stabilization	10	5.07614	2.88e-05	CCT2, HSP90AA1, SMAD3, HSP90AB1, DSG1, FLNA, PFN1, GAPDH, HSPD1, CCT4	195	136	16792	6.33183	0.0325171	0.00194283	0.00190041
GOTERM_BP_DIRECT	protein folding	GO:0006457~protein folding	10	5.07614	0.000249	HSPA8, CCT2, HSP90AA1, HSP90AB1, GNB2, CANX, TXN, PPIA, HSP90B1, CCT4	195	180	16792	4.78405	0.247942	0.012939	0.0126565
GOTERM_BP_DIRECT	RNA processing	GO:0006396~RNA processing	9	4.56853	1.65e-05	HNRNPL, SF3A1, HNRNPK, PABPN1, HNRNPH1, DHX9, HNRNPD, HNRNPU, CHERP	195	97	16792	7.98985	0.0187287	0.00134926	0.0013198
GOTERM_BP_DIRECT	cell division	GO:0051301~cell division	9	4.56853	0.0512488	TUBA1C, CCNT1, TUBB, CLTC, PRPF40A, MCM5, MAP4, RAN, AURKA	195	350	16792	2.21433	1	0.835178	0.816942
GOTERM_BP_DIRECT	movement of cell or subcellular component	GO:0006928~movement of cell or subcellular component	8	4.06091	6.13e-05	TPM4, ARHGDIA, CAPZA1, TUBB, HSPB1, VIM, TXN, ACTB	195	86	16792	8.01049	0.0678465	0.00369444	0.00361378
GOTERM_BP_DIRECT	osteoblast differentiation	GO:0001649~osteoblast differentiation	8	4.06091	0.000204	FBL, TPM4, DHX9, CLTC, DDX21, HNRNPU, ERH, HNRNPC	195	104	16792	6.62406	0.208089	0.011099	0.0108567
GOTERM_BP_DIRECT	fibroblast growth factor receptor signaling pathway	GO:0008543~fibroblast growth factor receptor signaling pathway	7	3.5533	0.000372	PTBP1, HNRNPM, RAB14, HNRNPH1, UBC, CBL, HNRNPA1	195	82	16792	7.35109	0.347105	0.0185169	0.0181126
GOTERM_BP_DIRECT	response to hypoxia	GO:0001666~response to hypoxia	7	3.5533	0.0149303	MECP2, LDHA, PKM, SMAD3, ACTN4, HSP90B1, HSPD1	195	172	16792	3.50459	1	0.397564	0.388883
GOTERM_BP_DIRECT	ribosomal large subunit assembly	GO:0000027~ribosomal large subunit assembly	6	3.04569	3.42e-06	RPL5, RPL3, RPL12, RPL11, RPL24, RPL23A	195	21	16792	24.6037	0.00391452	0.000356	0.000348
GOTERM_BP_DIRECT	canonical glycolysis	GO:0061621~canonical glycolysis	6	3.04569	1.06e-05	PKM, PGK1, ALDOC, ENO1, ALDOA, GAPDH	195	26	16792	19.8722	0.0120246	0.00093	0.000909
GOTERM_BP_DIRECT	glycolytic process	GO:0006096~glycolytic process	6	3.04569	4.14e-05	LDHA, PGK1, ALDOC, ENO1, ALDOA, GAPDH	195	34	16792	15.1964	0.0463677	0.00263526	0.00257772
GOTERM_BP_DIRECT	retina homeostasis	GO:0001895~retina homeostasis	6	3.04569	9.26e-05	PRDX1, ALB, HSPB1, LYZ, IGHA2, ACTB	195	40	16792	12.9169	0.100705	0.00530234	0.00518656
GOTERM_BP_DIRECT	regulation of mRNA stability	GO:0043488~regulation of mRNA stability	6	3.04569	0.00686872	HSPA8, PSMA3, UBC, HNRNPD, PSME1, HSPB1	195	103	16792	5.01628	0.999629	0.245771	0.240405
GOTERM_BP_DIRECT	platelet degranulation	GO:0002576~platelet degranulation	6	3.04569	0.00686872	ALB, FLNA, CALM3, ACTN4, ALDOA, HRG	195	103	16792	5.01628	0.999629	0.245771	0.240405
GOTERM_BP_DIRECT	response to virus	GO:0009615~response to virus	6	3.04569	0.00900503	EEF1G, RPS15A, CFL1, HSPB1, DDX21, ENO1	195	110	16792	4.69706	0.999969	0.294773	0.288337
GOTERM_BP_DIRECT	G2/M transition of mitotic cell cycle	GO:0000086~G2/M transition of mitotic cell cycle	6	3.04569	0.0214745	HSP90AA1, TUBB, UBC, CALM3, TUBB4A, AURKA	195	137	16792	3.77136	1	0.503984	0.49298
GOTERM_BP_DIRECT	receptor-mediated endocytosis	GO:0006898~receptor-mediated endocytosis	6	3.04569	0.0646844	CAP1, HSP90AA1, ALB, CLTC, IGHA2, HSP90B1	195	186	16792	2.77783	1	0.915348	0.895362
GOTERM_BP_DIRECT	in utero embryonic development	GO:0001701~in utero embryonic development	6	3.04569	0.0659233	SMAD3, SIN3A, KIDINS220, MYH9, SLC30A1, YBX1	195	187	16792	2.76298	1	0.920514	0.900415
GOTERM_BP_DIRECT	platelet aggregation	GO:0070527~platelet aggregation	5	2.53807	0.00125219	MYH9, HSPB1, FLNA, CLIC1, ACTB	195	41	16792	10.5016	0.7621	0.0550377	0.053836
GOTERM_BP_DIRECT	response to unfolded protein	GO:0006986~response to unfolded protein	5	2.53807	0.00137163	HSPA8, HSP90AA1, HSP90AB1, HSPB1, HSPD1	195	42	16792	10.2515	0.79257	0.0560897	0.0548651
GOTERM_BP_DIRECT	gluconeogenesis	GO:0006094~gluconeogenesis	5	2.53807	0.00163395	PGK1, ALDOC, ENO1, ALDOA, GAPDH	195	44	16792	9.78555	0.846497	0.0645128	0.0631042
GOTERM_BP_DIRECT	Wnt signaling pathway, planar cell polarity pathway	GO:0060071~Wnt signaling pathway, planar cell polarity pathway	5	2.53807	0.0219528	PSMA3, UBC, CLTC, PSME1, PFN1	195	92	16792	4.68004	1	0.503984	0.49298
GOTERM_BP_DIRECT	actin cytoskeleton organization	GO:0030036~actin cytoskeleton organization	5	2.53807	0.0640529	CAP1, CFL1, FSCN1, PFN1, RAN	195	130	16792	3.31203	1	0.915348	0.895362
GOTERM_BP_DIRECT	ribosomal small subunit biogenesis	GO:0042274~ribosomal small subunit biogenesis	4	2.03046	0.000761	RPS16, RPS7, RPS19, RPS6	195	16	16792	21.5282	0.582077	0.0363069	0.0355141
GOTERM_BP_DIRECT	translational elongation	GO:0006414~translational elongation	4	2.03046	0.0010902	EEF1G, EEF1A1, EEF2, TUFM	195	18	16792	19.1362	0.713511	0.0499313	0.0488411
GOTERM_BP_DIRECT	regulation of alternative mRNA splicing, via spliceosome	GO:0000381~regulation of alternative mRNA splicing, via spliceosome	4	2.03046	0.00951735	HNRNPL, PTBP1, SF3A1, NSRP1	195	38	16792	9.06451	0.999983	0.294773	0.288337
GOTERM_BP_DIRECT	response to reactive oxygen species	GO:0000302~response to reactive oxygen species	4	2.03046	0.0102242	PRDX3, PRDX1, TXN, PRDX6	195	39	16792	8.83208	0.999992	0.308071	0.301344
GOTERM_BP_DIRECT	substantia nigra development	GO:0021762~substantia nigra development	4	2.03046	0.0189554	LDHA, YWHAQ, CALM3, ACTB	195	49	16792	7.02962	1	0.482309	0.471778
GOTERM_BP_DIRECT	response to hydrogen peroxide	GO:0042542~response to hydrogen peroxide	4	2.03046	0.0210709	PRDX3, LDHA, EEF2, HSPD1	195	51	16792	6.75395	1	0.503984	0.49298
GOTERM_BP_DIRECT	positive regulation of translation	GO:0045727~positive regulation of translation	4	2.03046	0.0233107	RPS4X, NPM1, HNRNPD, EEF2	195	53	16792	6.49908	1	0.513283	0.502076
GOTERM_BP_DIRECT	rhythmic process	GO:0048511~rhythmic process	4	2.03046	0.0244771	SFPQ, SIN3A, DHX9, RACK1	195	54	16792	6.37873	1	0.528799	0.517253
GOTERM_BP_DIRECT	negative regulation of translation	GO:0017148~negative regulation of translation	4	2.03046	0.0294531	ILF3, RACK1, RPL13A, GAPDH	195	58	16792	5.93882	1	0.60221	0.589062
GOTERM_BP_DIRECT	protein import into nucleus	GO:0006606~protein import into nucleus	4	2.03046	0.0294531	PPP1R10, CSE1L, CFL1, RAN	195	58	16792	5.93882	1	0.60221	0.589062
GOTERM_BP_DIRECT	response to stress	GO:0006950~response to stress	4	2.03046	0.0335089	NPM1, HSP90AA1, HSP90AB1, HSP90B1	195	61	16792	5.64674	1	0.639461	0.625499
GOTERM_BP_DIRECT	response to estrogen	GO:0043627~response to estrogen	4	2.03046	0.0393437	LDHA, HSP90AA1, ARSB, HSPD1	195	65	16792	5.29925	1	0.726589	0.710725
GOTERM_BP_DIRECT	cellular oxidant detoxification	GO:0098869~cellular oxidant detoxification	4	2.03046	0.0473114	PRDX3, ALB, TXN, PRDX6	195	70	16792	4.92073	1	0.820781	0.80286
GOTERM_BP_DIRECT	response to nutrient	GO:0007584~response to nutrient	4	2.03046	0.0542116	LDHA, PKM, DAD1, ARSB	195	74	16792	4.65475	1	0.850305	0.83174
GOTERM_BP_DIRECT	cell redox homeostasis	GO:0045454~cell redox homeostasis	4	2.03046	0.0596852	PRDX3, PRDX1, TXN, PRDX6	195	77	16792	4.47339	1	0.887526	0.868148
GOTERM_BP_DIRECT	anaphase-promoting complex-dependent catabolic process	GO:0031145~anaphase-promoting complex-dependent catabolic process	4	2.03046	0.0634729	PSMA3, UBC, PSME1, AURKA	195	79	16792	4.36014	1	0.915348	0.895362
GOTERM_BP_DIRECT	activation of cysteine-type endopeptidase activity involved in apoptotic process	GO:0006919~activation of cysteine-type endopeptidase activity involved in apoptotic process	4	2.03046	0.0713726	VCP, SMAD3, RACK1, HSPD1	195	83	16792	4.15002	1	0.972876	0.951634
GOTERM_BP_DIRECT	transforming growth factor beta receptor signaling pathway	GO:0007179~transforming growth factor beta receptor signaling pathway	4	2.03046	0.0906492	SMAD3, GDF15, UBC, CBL	195	92	16792	3.74404	1	1	0.979021
GOTERM_BP_DIRECT	CRD-mediated mRNA stabilization	GO:0070934~CRD-mediated mRNA stabilization	3	1.52284	0.00129783	DHX9, HNRNPU, YBX1	195	5	16792	51.6677	0.77424	0.0550377	0.053836
GOTERM_BP_DIRECT	mRNA 3'-splice site recognition	GO:0000389~mRNA 3'-splice site recognition	3	1.52284	0.00268418	SF3A1, SF3A2, SF1	195	7	16792	36.9055	0.95405	0.102446	0.100209
GOTERM_BP_DIRECT	negative regulation of telomere maintenance via telomerase	GO:0032211~negative regulation of telomere maintenance via telomerase	3	1.52284	0.00812132	HNRNPU, HNRNPC, HNRNPA1	195	12	16792	21.5282	0.999913	0.281785	0.275633
GOTERM_BP_DIRECT	carboxylic acid metabolic process	GO:0019752~carboxylic acid metabolic process	3	1.52284	0.00952543	LDHB, LDHA, MIF	195	13	16792	19.8722	0.999983	0.294773	0.288337
GOTERM_BP_DIRECT	chaperone-mediated protein complex assembly	GO:0051131~chaperone-mediated protein complex assembly	3	1.52284	0.00952543	CCT2, HSP90AA1, HSPD1	195	13	16792	19.8722	0.999983	0.294773	0.288337
GOTERM_BP_DIRECT	regulation of protein complex assembly	GO:0043254~regulation of protein complex assembly	3	1.52284	0.0110291	HSPA8, HSP90AA1, HRG	195	14	16792	18.4527	0.999997	0.315709	0.308816
GOTERM_BP_DIRECT	alternative mRNA splicing, via spliceosome	GO:0000380~alternative mRNA splicing, via spliceosome	3	1.52284	0.0110291	PTBP1, HNRNPM, SFPQ	195	14	16792	18.4527	0.999997	0.315709	0.308816
GOTERM_BP_DIRECT	protein refolding	GO:0042026~protein refolding	3	1.52284	0.01263	HSPA8, HSP90AA1, HSPD1	195	15	16792	17.2226	1	0.344317	0.3368
GOTERM_BP_DIRECT	positive regulation of mRNA splicing, via spliceosome	GO:0048026~positive regulation of mRNA splicing, via spliceosome	3	1.52284	0.01263	SF3B4, HSPA8, SNRNP70	195	15	16792	17.2226	1	0.344317	0.3368
GOTERM_BP_DIRECT	3'-UTR-mediated mRNA stabilization	GO:0070935~3'-UTR-mediated mRNA stabilization	3	1.52284	0.0161135	BOLL, HNRNPC, HNRNPA0	195	17	16792	15.1964	1	0.419316	0.410161
GOTERM_BP_DIRECT	positive regulation of receptor-mediated endocytosis	GO:0048260~positive regulation of receptor-mediated endocytosis	3	1.52284	0.019957	RAB21, HNRNPK, CBL	195	19	16792	13.5968	1	0.496755	0.485909
GOTERM_BP_DIRECT	hydrogen peroxide catabolic process	GO:0042744~hydrogen peroxide catabolic process	3	1.52284	0.022008	PRDX3, PRDX1, PRDX6	195	20	16792	12.9169	1	0.503984	0.49298
GOTERM_BP_DIRECT	regulation of cytokinesis	GO:0032465~regulation of cytokinesis	3	1.52284	0.0263577	CALM3, PRPF40A, AURKA	195	22	16792	11.7427	1	0.558881	0.546678
GOTERM_BP_DIRECT	cytoplasmic translation	GO:0002181~cytoplasmic translation	3	1.52284	0.0334689	RPL26, RPL8, RPL9	195	25	16792	10.3335	1	0.639461	0.625499
GOTERM_BP_DIRECT	nucleocytoplasmic transport	GO:0006913~nucleocytoplasmic transport	3	1.52284	0.0334689	NPM1, NSRP1, RAN	195	25	16792	10.3335	1	0.639461	0.625499
GOTERM_BP_DIRECT	ribosomal large subunit biogenesis	GO:0042273~ribosomal large subunit biogenesis	3	1.52284	0.0334689	RPL5, RPL11, RPL26	195	25	16792	10.3335	1	0.639461	0.625499
GOTERM_BP_DIRECT	mitotic spindle organization	GO:0007052~mitotic spindle organization	3	1.52284	0.0467501	MAP4, RAN, AURKA	195	30	16792	8.61128	1	0.820781	0.80286
GOTERM_BP_DIRECT	cellular response to nerve growth factor stimulus	GO:1990090~cellular response to nerve growth factor stimulus	3	1.52284	0.0496032	KIDINS220, CBL, RPL8	195	31	16792	8.3335	1	0.835178	0.816942
GOTERM_BP_DIRECT	positive regulation of telomere maintenance via telomerase	GO:0032212~positive regulation of telomere maintenance via telomerase	3	1.52284	0.0525177	CCT2, HNRNPA1, CCT4	195	32	16792	8.07308	1	0.835178	0.816942
GOTERM_BP_DIRECT	response to cocaine	GO:0042220~response to cocaine	3	1.52284	0.0525177	HSP90AA1, HSP90AB1, HSPD1	195	32	16792	8.07308	1	0.835178	0.816942
GOTERM_BP_DIRECT	maturation of SSU-rRNA from tricistronic rRNA transcript (SSU-rRNA, 5.8S rRNA, LSU-rRNA)	GO:0000462~maturation of SSU-rRNA from tricistronic rRNA transcript (SSU-rRNA, 5.8S rRNA, LSU-rRNA)	3	1.52284	0.0525177	RPS14, RPS16, RPS19	195	32	16792	8.07308	1	0.835178	0.816942
GOTERM_BP_DIRECT	negative regulation of protein catabolic process	GO:0042177~negative regulation of protein catabolic process	3	1.52284	0.0525177	SERPINB12, SMAD3, FLNA	195	32	16792	8.07308	1	0.835178	0.816942
GOTERM_BP_DIRECT	microtubule-based process	GO:0007017~microtubule-based process	3	1.52284	0.0647539	TUBA1C, TUBB, TUBB4A	195	36	16792	7.17607	1	0.915348	0.895362
GOTERM_BP_DIRECT	negative regulation of cell adhesion	GO:0007162~negative regulation of cell adhesion	3	1.52284	0.067949	ARHGDIA, HRG, CBLL1	195	37	16792	6.98212	1	0.937368	0.916902
GOTERM_BP_DIRECT	positive regulation of nitric oxide biosynthetic process	GO:0045429~positive regulation of nitric oxide biosynthetic process	3	1.52284	0.0881382	HSP90AA1, SMAD3, HSP90AB1	195	43	16792	6.00787	1	1	0.979021
GOTERM_BP_DIRECT	regulation of cytoplasmic mRNA processing body assembly	GO:0010603~regulation of cytoplasmic mRNA processing body assembly	2	1.01523	0.0229734	ATXN2L, ATXN2	195	2	16792	86.1128	1	0.513283	0.502076
GOTERM_BP_DIRECT	chaperone-mediated autophagy	GO:0061684~chaperone-mediated autophagy	2	1.01523	0.0342625	HSPA8, HSP90AA1	195	3	16792	57.4085	1	0.643124	0.629082
GOTERM_BP_DIRECT	scaRNA localization to Cajal body	GO:0090666~scaRNA localization to Cajal body	2	1.01523	0.0454218	CCT2, CCT4	195	4	16792	43.0564	1	0.812624	0.794881
GOTERM_BP_DIRECT	adenine transport	GO:0015853~adenine transport	2	1.01523	0.0454218	VDAC3, SLC25A5	195	4	16792	43.0564	1	0.812624	0.794881
GOTERM_BP_DIRECT	lactate metabolic process	GO:0006089~lactate metabolic process	2	1.01523	0.0564528	LDHB, LDHA	195	5	16792	34.4451	1	0.850505	0.831935
GOTERM_BP_DIRECT	positive regulation of cyclic-nucleotide phosphodiesterase activity	GO:0051343~positive regulation of cyclic-nucleotide phosphodiesterase activity	2	1.01523	0.0564528	RACK1, CALM3	195	5	16792	34.4451	1	0.850505	0.831935
GOTERM_BP_DIRECT	meiotic spindle organization	GO:0000212~meiotic spindle organization	2	1.01523	0.0564528	MYH9, AURKA	195	5	16792	34.4451	1	0.850505	0.831935
GOTERM_BP_DIRECT	fructose 1,6-bisphosphate metabolic process	GO:0030388~fructose 1,6-bisphosphate metabolic process	2	1.01523	0.0781357	ALDOC, ALDOA	195	7	16792	24.6037	1	1	0.979021
GOTERM_BP_DIRECT	protein localization to cytoplasmic stress granule	GO:1903608~protein localization to cytoplasmic stress granule	2	1.01523	0.0781357	DHX9, YBX1	195	7	16792	24.6037	1	1	0.979021
GOTERM_BP_DIRECT	programmed cell death	GO:0012501~programmed cell death	2	1.01523	0.0781357	PKM, TOP1	195	7	16792	24.6037	1	1	0.979021
GOTERM_BP_DIRECT	positive regulation of protein localization to Cajal body	GO:1904871~positive regulation of protein localization to Cajal body	2	1.01523	0.0887906	CCT2, CCT4	195	8	16792	21.5282	1	1	0.979021
GOTERM_BP_DIRECT	positive regulation by host of viral genome replication	GO:0044829~positive regulation by host of viral genome replication	2	1.01523	0.0887906	HSPA8, STOM	195	8	16792	21.5282	1	1	0.979021
GOTERM_BP_DIRECT	positive regulation of interleukin-1 beta production	GO:0032731~positive regulation of interleukin-1 beta production	2	1.01523	0.0887906	SMAD3, HSPB1	195	8	16792	21.5282	1	1	0.979021
GOTERM_BP_DIRECT	negative regulation of circadian rhythm	GO:0042754~negative regulation of circadian rhythm	2	1.01523	0.0993229	SFPQ, SIN3A	195	9	16792	19.1362	1	1	0.979021
GOTERM_BP_DIRECT	positive regulation of establishment of protein localization to telomere	GO:1904851~positive regulation of establishment of protein localization to telomere	2	1.01523	0.0993229	CCT2, CCT4	195	9	16792	19.1362	1	1	0.979021
GOTERM_BP_DIRECT	response to salt stress	GO:0009651~response to salt stress	2	1.01523	0.0993229	HSP90AA1, HSP90AB1	195	9	16792	19.1362	1	1	0.979021

## Sheet: Table S6
Supplementary Table S6: KEGG pathways enrichment analysis of acid-activated group
Category	Term	Count	%	PValue	Genes	List Total	Pop Hits	Pop Total	Fold Enrichment	Bonferroni	Benjamini	FDR
KEGG_PATHWAY	Ribosome	29	14.7208	3.55e-22	RPL4, RPL5, RPL3, RPL12, RPL11, RPL8, RPL9, RPS4X, RPS14, RPL7A, RPS15A, RPS16, RPS19, RPL18A, RPL18, RPS12, RPS9, RPS7, RPL23, RPS6, RPL13A, RPL23A, RPL27A, RPL24, RPL27, RPS20, RPL26, RPL28, RPS23	130	136	6879	11.2834	5.12e-20	5.12e-20	5.01e-20
KEGG_PATHWAY	Spliceosome	19	9.64467	3.23e-11	SF3B4, HSPA8, SF3B2, SF3A1, HNRNPA3, SF3A2, DDX42, HNRNPU, PRPF40A, U2AF1L4, CHERP, HNRNPM, HNRNPK, SNRNP70, TRA2A, DHX15, SRSF3, HNRNPC, HNRNPA1	130	133	6879	7.55934	4.65e-09	2.33e-09	2.28e-09
KEGG_PATHWAY	Biosynthesis of amino acids	9	4.56853	5.38e-05	PKM, CTH, PGK1, ALDOC, ENO1, ALDOA, PRPS1L1, TKT, GAPDH	130	72	6879	6.61442	0.00771776	0.0025825	0.00252869
KEGG_PATHWAY	Glycolysis / Gluconeogenesis	8	4.06091	0.000237	LDHB, LDHA, PKM, PGK1, ALDOC, ENO1, ALDOA, GAPDH	130	67	6879	6.31825	0.0334932	0.00851573	0.00833832
KEGG_PATHWAY	Biosynthesis of antibiotics	12	6.09137	0.00201825	LDHB, LDHA, PKM, CTH, PGK1, ALDOC, ENO1, ALDOA, PRPS1L1, TKT, GAPDH, PAICS	130	212	6879	2.99521	0.252425	0.0581255	0.0569145
KEGG_PATHWAY	Carbon metabolism	8	4.06091	0.00516136	PKM, PGK1, ALDOC, ENO1, ALDOA, PRPS1L1, TKT, GAPDH	130	113	6879	3.74622	0.525342	0.123873	0.121292
KEGG_PATHWAY	Pathogenic Escherichia coli infection	5	2.53807	0.0149488	TUBA1C, NCL, TUBB, TUBB4A, ACTB	130	51	6879	5.18778	0.885695	0.290008	0.283966
KEGG_PATHWAY	Pentose phosphate pathway	4	2.03046	0.0164959	ALDOC, ALDOA, PRPS1L1, TKT	130	29	6879	7.29867	0.908847	0.290008	0.283966
KEGG_PATHWAY	Legionellosis	5	2.53807	0.0181255	EEF1G, EEF1A1, HSPA8, VCP, HSPD1	130	54	6879	4.89957	0.92821	0.290008	0.283966
KEGG_PATHWAY	Cysteine and methionine metabolism	4	2.03046	0.0337335	LDHB, LDHA, MTAP, CTH	130	38	6879	5.57004	0.992856	0.46989	0.460101
KEGG_PATHWAY	Estrogen signaling pathway	6	3.04569	0.0378905	HSPA8, HSP90AA1, HSP90AB1, CALML5, CALM3, HSP90B1	130	99	6879	3.20699	0.99616	0.46989	0.460101
KEGG_PATHWAY	Protein processing in endoplasmic reticulum	8	4.06091	0.0391575	HSPA8, VCP, HSP90AA1, HSP90AB1, DAD1, CANX, DNAJB12, HSP90B1	130	169	6879	2.50487	0.996824	0.46989	0.460101
KEGG_PATHWAY	Glycosaminoglycan degradation	3	1.52284	0.0484654	GALNS, ARSB, SGSH	130	19	6879	8.35506	0.999218	0.536847	0.525663
KEGG_PATHWAY	Antigen processing and presentation	5	2.53807	0.0538658	HSPA8, HSP90AA1, HSP90AB1, CANX, PSME1	130	76	6879	3.48128	0.999655	0.554048	0.542505

## Sheet: Table S7
Supplementary Table S7: List of primer sequences for mitochondrial-related genes
Gene name	Plasmid	Restriction enzyme sites	Forward primer (5'-3')	Reverse primer (5'-3')
VADC1	pCold-GST	BamHI/EcoRI	tggagctcggtaccctcgagggatccatggctgtgccacccacgt	gactgcaggtcgacaagcttgaattcttatgcttgaaattccagtcctagaccaag
VADC2			tggagctcggtaccctcgagggatccatgagctggtgtaatgagctcaga	gactgcaggtcgacaagcttgaattcttaagcctccaactccagggc
VADC3			tggagctcggtaccctcgagggatccatgtgtaacacaccaacgtactgtg	gactgcaggtcgacaagcttgaattcttaagcttccagttcaaatcccaagcc
PGAM5			tggagctcggtaccctcgagggatccatggcgttccggcaggcg	gactgcaggtcgacaagcttgaattctcaggatcgagtgatcttgtcggg
STOM			tggagctcggtaccctcgagggatccatggccgagaagcggcac	gactgcaggtcgacaagcttgaattcctagcctagatggctgtgttttgc
Tom20			tggagctcggtaccctcgagggatccatggtgggtcggaacagc	gactgcaggtcgacaagcttgaattctcattccacatcatcttcagccaagc
Tom22			tggagctcggtaccctcgagggatccatggctgccgccgtcgct	gactgcaggtcgacaagcttgaattcctagatctttccaggaagtgagggtagag
Tom40			tggagctcggtaccctcgagggatccatggggaacgtgttggctg	gactgcaggtcgacaagcttgaattctcagccgatggtgaggcc
HSP90AB1			tggagctcggtaccctcgagggatccatgcctgaggaagtgcacc	gactgcaggtcgacaagcttgaattcctaatcgacttcttccatgcgagac
TMED9			tggagctcggtaccctcgagggatccatggctgtggagctggg	gactgcaggtcgacaagcttgaattcctacacaagcttcttggcttcaaagaag
Tom70			tggagctcggtaccctcgagggatccatggccgcctctaaacctg	gactgcaggtcgacaagcttgaattcttataatgttggtggttttaatccgtatttctttgca
Tim21			tggagctcggtaccctcgagggatccatgatttgtacttttctacgagccgt	gactgcaggtcgacaagcttgaattcttaatcatcttgggatcgattatcttcaatgataatagttct
Tim22			tggagctcggtaccctcgagggatccatggcggcggccgcccc	gactgcaggtcgacaagcttgaattctcaccggaggtaataatcaatcgcag
Tim23			tggagctcggtaccctcgagggatccatggaaggaggcggggg	gactgcaggtcgacaagcttgaattctcagagtgactgttggagcaagg
Tim50			tggagctcggtaccctcgagggatccatggcggcctcggcagc	gactgcaggtcgacaagcttgaattctcagggctgtttggagcgag
Tim17A			tggagctcggtaccctcgagggatccatggaggagtacgcgcg	gactgcaggtcgacaagcttgaattcctactgatattgtcgatagtctccaaaaggtg

## Sheet: Table S8
Supplementary Table S8: List of primer sequences in co-immunoprecipitation assay
Gene name	Plasmid	Restriction enzyme sites	Forward primer (5'-3')	Reverse primer (5'-3')
VacA	pcDNA3.1-flag-HA	BamHI/XhoI	ccgctcgaggcctttttcacaaccgtgatc	cgggatccttacttatcatcatcatccttgtaatccttatcatcatcatccttgtaatcagcgtagttagcagaacgcgcattattag
PGAM5	pcDNA3.1-myc-His	BamHI/EcoRI	cgggatccatggagcaaaagctcatttctgaagaggacttgatggcgttccggcaggcgctg	cggaattctgatccacctccaccactacctcctccaccagatccaccacctcc ggatcgagtgatcttgtcgg
STOM			cgggatccatggagcaaaagctcatttctgaagaggacttgatggccgagaagcggcacac	cggaattctgatccacctccaccactacctcctccaccagatccaccacctcc gcctagatggctgtgttttg
Tom20			cgggatccatggagcaaaagctcatttctgaagaggacttgatggtgggtcggaacagcgc	cggaattctgatccacctccaccactacctcctccaccagatccaccacctccttccacatcatcttcagcc
Tom40			cgggatccatggagcaaaagctcatttctgaagaggacttgatggggaacgtgttggctgc	cggaattctgatccacctccaccactacctcctccaccagatccaccacctcc gccgatggtgaggccaaagc
Tom70			cgggatccatggagcaaaagctcatttctgaagaggacttgatggccgcctctaaacctgtg	cggaattctgatccacctccaccactacctcctccaccagatccaccacctcc taatgttggtggttttaatc

## Sheet: Table S9
Supplementary Table S9: List of ZDOCK Score
Recipient	Ligand	ZDOCK Score
PGAM5	VacA	1457.88
STOM		1167.08
Tom20		1692.74
Tom40		1785.03
Tom70		1412.84
